# Supplementary material for: ALKBH10B, an mRNA m6A Demethylase, Modulates ABA Response During Seed Germination in Arabidopsis
Source: Front Plant Sci. 2021 Jul 27;12:712713. doi: 10.3389/fpls.2021.712713 (PMC8353332; doi:10.3389/fpls.2021.712713)
Supplement: Supplementary file 2 [file Table_1.XLSX]

## Sheet: Supplementary  Dataset 1
Supplementary Dataset 1: stastical of mapping rate
Sample	Total_reads	Mapped_reads	Map_rate
Input-alkbh10b-1-1	20151800	19440635	0.9647
Input-alkbh10b-1-2	22384882	21569369	0.9636
Input-Col0-1	17754650	17040312	0.9598
Input-Col0-2	21537439	20662280	0.9594
IP-alkbh10b-1-1	18887310	17277765	0.9148
IP-alkbh10b-1-2	19477999	17716972	0.9096
IP-Col0-1	10972118	9982329	0.9098
IP-Col0-2	17639852	15967869	0.9052

## Sheet: Supplementary  Dataset 2
Supplementary Dataset 2: Differential expression genes identified in alkbh10b-1
Gene	Gene_symbol	Gene_name	baseMean	log2FoldChange	lfcSE	stat	pvalue	padj
ATCG00020	PSBA	Encodes chlorophyll binding protein D1, a part of the photosystem II reaction center core	3162.15	1.08729	0.0454645	23.9151	2.13243e-126	2.70457e-122
AT1G77760	GNR1	Encodes the cytosolic minor isoform of nitrate reductase (NR). Involved in the first step of nitrate assimilation, it contributes about 15% of the nitrate reductase activity in shoots. Similar to molybdopterin oxidoreductases at the N-terminus, and to FAD/NAD-binding cytochrome reductases at the C-terminus. Cofactors: FAD, heme iron (cytochrome B-557), and molybdenum-pterin.	2555.35	-1.08707	0.0494904	-21.9653	6.17898e-107	3.9184e-103
AT5G52300	LTI65	encodes a protein that is induced in expression in response to water deprivation such as cold, high-salt, and dessication. The response appears to be via abscisic acid. The promoter region contains two ABA-responsive elements (ABREs) that are required for the dehydration-responsive expression of rd29B as cis-acting elements. Protein is a member of a gene family with other members found plants, an…	3810.91	0.790574	0.0419145	18.8616	2.36061e-79	9.97988e-76
AT3G01345	NA	NA	504.51	7.50752	0.425219	17.6556	9.20679e-70	2.91924e-66
AT1G37130	ATNR2	Identified as a mutant resistant to chlorate. Encodes nitrate reductase structural gene. Involved in nitrate assimilation. Has nitrate reductase activity. Up-regulated by the fungus P. indica. Binds transcription factor At2g35940.	4572.82	-0.69445	0.0400947	-17.3202	3.30926e-67	8.39426e-64
AT4G02940	ALKBH10B	NA	335.112	-2.63076	0.154256	-17.0545	3.23554e-65	6.8394e-62
ATCG00490	RBCL	large subunit of RUBISCO. Protein is tyrosine-phosphorylated and its phosphorylation state is modulated in response to ABA in Arabidopsis thaliana seeds.	2637.09	0.790438	0.0468876	16.8581	9.14304e-64	1.65659e-60
AT3G03341	NA	NA	1024.7	1.13938	0.0715762	15.9185	4.71685e-57	7.47797e-54
AT3G14067	SASP	NA	3907.07	0.642814	0.0435083	14.7745	2.13907e-49	3.01442e-46
AT2G41190	NA	NA	3001.63	0.664096	0.0454997	14.5956	2.99442e-48	3.79782e-45
AT5G13580	ABCG6	NA	1779.3	0.701378	0.0541729	12.947	2.44227e-38	2.38272e-35
AT5G40450	RBB1	NA	1938.39	-0.696382	0.0549429	-12.6747	8.17092e-37	7.40227e-34
AT3G06355	NA	NA	1110.84	0.856095	0.0681045	12.5703	3.07501e-36	2.60002e-33
AT4G01870	NA	NA	928.805	-0.921057	0.0763497	-12.0637	1.64318e-33	1.04202e-30
ATCG00680	PSBB	encodes for CP47, subunit of the photosystem II reaction center.	2058.5	0.622666	0.0525535	11.8482	2.19741e-32	1.32713e-29
AT4G33905	NA	NA	664.515	1.04651	0.0887973	11.7854	4.64318e-32	2.67679e-29
AT3G22840	ELIP	Encodes an early light-inducible protein.	414.192	1.35635	0.117448	11.5485	7.5134e-31	4.14315e-28
AT2G47770	ATTSPO	Encodes a membrane-bound protein designated AtTSPO (Arabidopsis thaliana TSPO-related). AtTSPO is related to the bacterial outer membrane tryptophan-rich sensory protein (TspO) and the mammalian mitochondrial 18 kDa Translocator Protein (18 kDa TSPO), members of the TspO/MBR domain-containing membrane proteins. Mainly detected in dry seeds, but can be induced in vegetative tissues by osmotic or s…	1380.82	0.681906	0.0607368	11.2272	2.99724e-29	1.52056e-26
AT5G07440	GDH2	Encodes the beta-subunit of the glutamate dehydrogenase. The enzyme is almost exclusively found in the mitochondria of stem and leaf companion cells.	1035.1	-0.781681	0.0703206	-11.116	1.0492e-28	5.11806e-26
AT1G72900	NA	NA	276.703	-1.61832	0.146945	-11.0131	3.30356e-28	1.53171e-25
AT4G33610	NA	NA	1159.39	0.728037	0.0664631	10.954	6.3575e-28	2.68774e-25
AT3G17520	NA	NA	1354.81	0.6807	0.0622283	10.9388	7.52281e-28	3.0778e-25
AT3G54580	NA	NA	1748.09	0.591539	0.054867	10.7813	4.21775e-27	1.62102e-24
AT3G02480	ABR	NA	1723.49	0.593675	0.0553054	10.7345	7.01061e-27	2.61516e-24
AT1G09970	LRR	RLK7 belongs to a leucine-rich repeat class of receptor-likekinase (LRR-RLKs). It is involved in the control of germination speed and the tolerance to oxidant stress.	1904.75	-0.591445	0.0565791	-10.4534	1.41336e-25	4.97936e-23
AT1G55990	NA	NA	906.459	0.7827	0.0751426	10.4162	2.0915e-25	7.16931e-23
AT3G27250	AITR1	NA	502.43	1.05875	0.103186	10.2606	1.06058e-24	3.28083e-22
AT3G02550	LBD41	NA	170.66	-1.96006	0.19564	-10.0187	1.2613e-23	3.80884e-21
AT1G60190	AtPUB19	NA	1068.4	0.673016	0.068362	9.84487	7.21299e-23	2.07914e-20
AT5G65990	AtAVT3	NA	1528.11	0.585359	0.0596167	9.8187	9.35413e-23	2.5791e-20
AT2G22240	ATIPS2	** Referred to as MIPS1 in Mitsuhashi et al 2008. Myo-inositol-1-phosphate synthase isoform 2. Expressed in leaf, root and silique. Immunolocalization experiments with an antibody recognizing MIPS1, MIPS2, and MIPS3 showed endosperm localization.	586.431	0.911025	0.0945207	9.63837	5.5054e-22	1.425e-19
AT3G05730	NA	Encodes a defensin-like (DEFL) family protein.	1355.19	0.59248	0.0615254	9.62984	5.98198e-22	1.51739e-19
AT2G22510	NA	NA	848.639	0.7358	0.0776161	9.47999	2.54302e-21	6.08549e-19
ATCG00720	PETB	Encodes the cytochrome b(6) subunit of the cytochrome b6f complex.	829.074	0.761199	0.0818301	9.30218	1.37596e-20	3.23173e-18
AT3G46280	NA	NA	1212.39	-0.596966	0.0645264	-9.25149	2.21387e-20	4.92607e-18
AT3G16670	NA	NA	535.705	0.921988	0.0998151	9.23696	2.53591e-20	5.54533e-18
AT1G71880	ATSUC1	Sucrose transporter gene induced in response to nematodes; member of Sucrose-proton symporter family.	746.12	-0.794206	0.0869365	-9.13547	6.51216e-20	1.31101e-17
AT2G40370	LAC5	putative laccase, a member of laccase family of genes (17 members in Arabidopsis).	422.905	1.02175	0.112063	9.11761	7.67997e-20	1.52195e-17
AT1G25560	AtTEM1	Encodes a member of the RAV transcription factor family that contains AP2 and B3 binding domains. Involved in the regulation of flowering under long days. Loss of function results in early flowering. Overexpression causes late flowering and repression of expression of FT. Novel transcriptional regulator involved in ethylene signaling. Promoter bound by EIN3. EDF1 in turn, binds to promoter elemen…	1100.52	-0.613773	0.0684412	-8.96789	3.02258e-19	5.8084e-17
AT3G05640	EGR1	NA	792.853	0.715787	0.0801246	8.93343	4.13007e-19	7.70318e-17
AT4G29330	DER1	NA	209.034	-1.45829	0.169351	-8.61108	7.23772e-18	1.24049e-15
AT5G65640	bHLH093	NA	763.626	-0.705664	0.0821572	-8.5892	8.75781e-18	1.481e-15
AT4G15550	IAGLU	UDP-glucose:indole-3-acetate beta-D-glucosyltransferase	469.264	-0.909083	0.106611	-8.52707	1.50096e-17	2.50482e-15
AT4G40010	SNRK2-7	encodes a member of SNF1-related protein kinases (SnRK2) whose activity is activated by ionic (salt) and non-ionic (mannitol) osmotic stress.	587.212	0.793528	0.0943285	8.41239	4.01751e-17	6.53257e-15
AT5G09520	PELPK2	NA	714.585	0.713202	0.0862084	8.273	1.30631e-16	2.04543e-14
ATCG00730	PETD	A chloroplast gene encoding subunit IV of the cytochrome b6/f complex	688.746	0.709807	0.0890544	7.97049	1.5805e-15	2.17885e-13
AT3G26290	CYP71B26	putative cytochrome P450	527.517	0.816503	0.102936	7.93216	2.15368e-15	2.93711e-13
AT1G07430	AIP1	NA	815.606	0.636816	0.0806287	7.89813	2.83117e-15	3.80017e-13
AT3G54590	ATHRGP1	Encodes a hydroxyproline-rich glycoprotein.	875.149	0.638229	0.0811619	7.86365	3.73099e-15	4.92918e-13
AT5G13170	AtSWEET15	NA	634.116	0.708312	0.0902887	7.84496	4.33085e-15	5.6627e-13
AT1G56600	AtGolS2	NA	383.247	0.922377	0.117701	7.83662	4.6284e-15	5.99e-13
AT5G05600	JAO2	NA	453.644	-0.858921	0.109749	-7.82626	5.0258e-15	6.43861e-13
AT5G28300	AtGT2L	NA	595.211	-0.736616	0.0942866	-7.81252	5.60568e-15	7.10969e-13
AT5G06090	ATGPAT7	Encodes a protein with glycerol-3-phosphate acyltransferase activity.	688.749	0.662447	0.0858667	7.71483	1.21141e-14	1.47734e-12
AT5G45630	NA	NA	205.222	1.24454	0.164056	7.58606	3.29771e-14	3.98332e-12
AT5G03730	AtCTR1	Homologous to the RAF family of serine/threonine protein kinases. Negative regulator in the ethylene signal transduction pathway. Interacts with the putative ethylene receptors ETR1 and ERS. Constitutively expressed.	870.237	-0.592309	0.079649	-7.43649	1.03396e-13	1.17086e-11
AT5G01520	AIRP2	NA	439.483	0.808997	0.109271	7.4036	1.32541e-13	1.47457e-11
AT1G78020	FLZ6	NA	714.329	0.624199	0.084705	7.36909	1.71797e-13	1.8947e-11
AT1G29660	NA	NA	777.082	0.592308	0.0805662	7.35181	1.95536e-13	2.10586e-11
AT1G43800	AAD6	NA	76.3614	-2.21917	0.302673	-7.33192	2.26877e-13	2.3979e-11
AT5G05220	NA	NA	126.283	1.55221	0.213459	7.27174	3.54894e-13	3.65945e-11
AT5G35940	NA	NA	98.664	-1.84018	0.254951	-7.21775	5.28529e-13	5.40592e-11
AT4G27450	NA	NA	98.5585	-1.87935	0.260491	-7.21467	5.40653e-13	5.48568e-11
AT3G50400	NA	NA	675.269	0.634347	0.0903563	7.02051	2.21057e-12	2.10802e-10
AT3G52840	BGAL2	NA	390.003	0.801179	0.115193	6.95507	3.52375e-12	3.21523e-10
AT1G79520	NA	NA	388.425	0.82655	0.119832	6.89754	5.29092e-12	4.7592e-10
AT1G02850	BGLU11	NA	528.933	-0.67804	0.0992981	-6.82833	8.59065e-12	7.6729e-10
AT4G17280	NA	NA	606.308	0.625273	0.0924668	6.76213	1.35975e-11	1.18936e-09
AT1G08930	ERD6	encodes a putative sucrose transporter whose gene expression is induced by dehydration and cold.	306.115	-0.909583	0.135373	-6.71909	1.82858e-11	1.5565e-09
AT2G16060	AHB1	Encodes a class 1 nonsymbiotic hemoglobin induced by low oxygen levels with very high oxygen affinity. It is not likely to be a hemoglobin transporter because of its extremely high affinity for oxygen.	72.6888	-2.07846	0.310535	-6.69314	2.18427e-11	1.84687e-09
AT5G04530	KCS19	Encodes KCS19, a member of the 3-ketoacyl-CoA synthase family involved in the biosynthesis of VLCFA (very long chain fatty acids).	627.828	0.600528	0.0902433	6.65454	2.84179e-11	2.31041e-09
AT3G44860	FAMT	Encodes a farnesoic acid carboxyl-O-methyltransferase.	177.115	-1.18225	0.178706	-6.61561	3.70031e-11	2.98923e-09
AT3G28270	AFL1	NA	73.2656	1.95413	0.296491	6.59087	4.37269e-11	3.51005e-09
AT3G10040	HRA1	NA	76.3562	-1.89361	0.290027	-6.52907	6.61772e-11	5.14924e-09
AT5G50360	AITR5	NA	350.194	0.807489	0.124836	6.46842	9.90339e-11	7.61241e-09
AT4G33070	AtPDC1	NA	269.968	-0.943444	0.146797	-6.42687	1.3026e-10	9.71814e-09
AT3G01290	AtHIR2	NA	395.779	-0.742745	0.116137	-6.39542	1.60105e-10	1.16702e-08
AT1G22400	ATUGT85A1	NA	580.207	-0.599839	0.0946954	-6.33441	2.38248e-10	1.67872e-08
AT5G23190	CYP86B1	cytochrome P450 CYP86B1, nuclear gene for chloroplast product. CYP86B1 is a very long chain fatty acid hydroxylase specifically involved in polyester monomer biosynthesis during the course of plant development.	418.823	0.716214	0.113104	6.33236	2.41436e-10	1.69179e-08
AT5G46330	FLS2	Encodes a leucine-rich repeat serine/threonine protein kinase that is expressed ubiquitously. FLS2 is involved in MAP kinase signalling relay involved in innate immunity. Essential in the perception of flagellin, a potent elicitor of the defense response. FLS2 is directed for degradation by the bacterial ubiquitin ligase AvrPtoB.	214.058	-0.998287	0.160152	-6.23337	4.56499e-10	3.11279e-08
AT4G09500	NA	NA	523.539	0.627536	0.100926	6.21776	5.04296e-10	3.42031e-08
AT2G11225	NA	NA	501.042	-0.630437	0.102415	-6.15574	7.47294e-10	4.96227e-08
AT3G59900	ARGOS	Encodes ARGOS (Auxin-Regulated Gene Involved in Organ Size). Inducible by auxin. Involved in lateral organ size control. Transgenic plants expressing sense or antisense ARGOS cDNA display enlarged or reduced aerial organs, respectively. The alteration in organ size is attributable mainly to changes in cell number and the duration of organ growth.	533.64	-0.607354	0.0988811	-6.14226	8.13536e-10	5.374e-08
AT4G33050	AtIQM1	NA	162.584	-1.14486	0.186935	-6.12437	9.10432e-10	5.9829e-08
AT5G62220	ATGT18	NA	444.57	0.689429	0.113142	6.09346	1.10497e-09	7.04241e-08
AT2G40080	ELF4	Encodes a novel nuclear 111 amino-acid phytochrome-regulated component of a negative feedback loop involving the circadian clock central oscillator components CCA1 and LHY. ELF4 is necessary for light-induced expression of both CCA1 and LHY, and conversely, CCA1 and LHY act negatively on light-induced ELF4 expression. ELF4 promotes clock accuracy and is required for sustained rhythms in the absen…	406.859	0.68508	0.112473	6.09104	1.12181e-09	7.11394e-08
AT5G47450	ATTIP2;3	Tonoplast intrinsic protein, transports ammonium (NH3) and methylammonium across the tonoplast membrane, gene expression shows diurnal regulation and is upregulated by ammonium (NH3).	353.68	0.758276	0.125337	6.04988	1.44954e-09	9.14656e-08
AT5G47530	NA	NA	383.164	0.699188	0.115804	6.03768	1.56347e-09	9.7682e-08
AT3G15450	NA	NA	195.397	-1.00938	0.168027	-6.00723	1.88725e-09	1.15633e-07
AT2G41100	ATCAL4	encodes a calmodulin-like protein, with six potential calcium binding domains. Calcium binding shown by Ca(2+)-specific shift in electrophoretic mobility. Expression induced by touch and darkness. Expression may also be developmentally controlled. Expression in growing regions of roots, vascular tissue, root/shoot junctions, trichomes, branch points of the shoot, and regions of siliques and flowe…	319.929	-0.765251	0.128604	-5.95043	2.67446e-09	1.60001e-07
ATCG00710	PSBH	Encodes a 8 kD phosphoprotein that is a component of the photosystem II oxygen evolving core. Its exact molecular function has not been determined but it may play a role in mediating electron transfer between the secondary quinone acceptors, QA and QB, associated with the acceptor side of PSII.	286.379	0.826262	0.139531	5.9217	3.1863e-09	1.87092e-07
AT3G23150	ETR2	Involved in ethylene perception in Arabidopsis	219.129	-0.938568	0.158963	-5.9043	3.54138e-09	2.06034e-07
AT3G53510	ABCG20	NA	312.478	0.776509	0.132002	5.88254	4.04013e-09	2.31582e-07
AT5G07130	LAC13	putative laccase, a member of laccase family of genes (17 members in Arabidopsis).	281.421	0.799422	0.13591	5.88199	4.05355e-09	2.31582e-07
AT5G39580	NA	NA	121.343	-1.29659	0.22062	-5.877	4.17779e-09	2.36549e-07
AT1G19530	NA	NA	86.9659	-1.54563	0.268162	-5.7638	8.22391e-09	4.51532e-07
AT1G17870	ATEGY3	S2P-like putative metalloprotease, also contain transmembrane helices near their C-termini and many of them, five of seven, contain a conserved zinc-binding motif HEXXH. Homolog of EGY1. Each of the EGY1 and EGY-like proteins share two additional highly conserved motifs, the previously reported NPDG motif (aa 442454 in EGY1, Rudner et al., 1999) and a newly defined GNLR motif (aa 171179 in EGY1).…	127.506	1.20964	0.210776	5.739	9.52397e-09	5.16207e-07
AT5G44120	ATCRA1	Encodes a 12S seed storage protein. The Landsberg erecta genome contains another copy of 12S globulin gene, CRA2, which is located tandemly with CRA1. Protein is tyrosine-phosphorylated and its phosphorylation state is modulated in response to ABA in Arabidopsis thaliana seeds.	48.593	2.07494	0.365663	5.67447	1.39116e-08	NA
AT1G33590	NA	NA	467.348	-0.599426	0.106294	-5.63934	1.707e-08	9.02077e-07
AT1G05340	AthCYSTM1	NA	348.243	0.68751	0.122654	5.60529	2.07905e-08	1.08513e-06
AT5G19410	ABCG23	NA	297.337	0.749384	0.133898	5.59666	2.18516e-08	1.1266e-06
AT1G33790	NA	NA	306.439	-0.738288	0.132113	-5.58831	2.29288e-08	1.17735e-06
AT1G21460	AtSWEET1	NA	346.171	0.686657	0.123815	5.54582	2.92574e-08	1.47251e-06
AT1G22370	AtUGT85A5	NA	172.727	1.02533	0.185057	5.54062	3.01396e-08	1.51091e-06
AT3G16660	NA	NA	177.627	0.962884	0.174526	5.51715	3.44544e-08	1.70697e-06
AT1G75945	NA	NA	22.551	4.2255	0.766684	5.5114	3.55986e-08	NA
AT5G08790	anac081	induced by wounding, belongs to a large family of putative transcriptional activators with NAC domain.	240.634	-0.829453	0.151247	-5.48411	4.15558e-08	2.01936e-06
AT4G23060	IQD22	NA	184.868	-0.985314	0.180073	-5.47173	4.45663e-08	2.14104e-06
AT5G13900	NA	NA	299.136	0.72176	0.132091	5.46412	4.65196e-08	2.22645e-06
AT5G35190	EXT13	NA	237.322	0.825875	0.151362	5.45628	4.86223e-08	2.30103e-06
AT5G03210	AtDIP2	NA	282.146	0.738114	0.135497	5.44745	5.10985e-08	2.39145e-06
AT5G47610	NA	NA	140.512	1.06809	0.196487	5.43594	5.45078e-08	2.50479e-06
AT4G12720	AtNUDT7	Encodes a protein with ADP-ribose hydrolase activity. Negatively regulates EDS1-conditioned plant defense and programmed cell death.	356.089	-0.658323	0.121475	-5.41941	5.97972e-08	2.69896e-06
AT1G70620	NA	NA	357.471	-0.657174	0.123941	-5.30232	1.14339e-07	4.91581e-06
AT1G51800	IOS1	NA	348.157	-0.655666	0.123903	-5.29178	1.21133e-07	5.17283e-06
AT1G61380	LORE	NA	198.607	-0.902545	0.17144	-5.26449	1.40583e-07	5.92362e-06
AT3G14440	ATNCED3	Encodes 9-<i>cis</i>-epoxycarotenoid dioxygenase, a key enzyme in the biosynthesis of abscisic acid. Regulated in response to drought and salinity. Expressed in roots, flowers and seeds. Localized to the chloroplast stroma and thylakoid membrane.	292.908	0.691077	0.132694	5.20805	1.90831e-07	7.83272e-06
AT5G39890	PCO2	NA	51.936	-1.85065	0.358955	-5.15567	2.5272e-07	NA
AT2G26980	CIPK3	encodes a serine-threonine protein kinase whose expression increases in response to abscisic acid, cold, drought, high salt, and wounding conditions. The gene is expressed in developing seeds and seedlings. Lines carrying a T-DNA insertions have reduced germination efficiency and expression of cold, high-salt, and abscisic acid marker genes are altered, but not drought-response markers.	345.838	-0.632493	0.122937	-5.14488	2.67696e-07	1.07443e-05
AT2G41380	NA	NA	209.519	-0.819695	0.160109	-5.11961	3.06169e-07	1.20221e-05
AT1G78820	NA	NA	231.004	0.787844	0.154941	5.08481	3.67988e-07	1.43165e-05
AT5G47550	CYS5	NA	326.466	0.63603	0.125581	5.06469	4.09074e-07	1.58244e-05
AT5G64170	LNK1	NA	314.268	0.653293	0.129411	5.04822	4.45949e-07	1.71393e-05
AT2G40475	ASG8	NA	293.939	0.668662	0.132642	5.04109	4.62881e-07	1.77363e-05
AT3G30180	BR6OX2	Encodes a cytochrome p450 enzyme that catalyzes the last reaction in the production of brassinolide. It is capable of converting 6-deoxocastasterone into castasterone, a C-6 oxidation, as well as the further conversion of castasterone into brassinolide by a Baeyer-Villinger oxidation reaction at C-6, resulting in the formation of an unusual seven-membered lactone ring. The enzyme possesses high a…	203.903	-0.818682	0.162866	-5.02673	4.98909e-07	1.89451e-05
AT1G15260	NA	NA	257.213	0.736448	0.147014	5.00937	5.46076e-07	2.05516e-05
AT5G15120	PCO1	NA	64.007	-1.53766	0.307331	-5.00325	5.6371e-07	2.10901e-05
AT3G27220	NA	NA	119.09	-1.08834	0.218047	-4.99131	5.99723e-07	2.23058e-05
AT5G58350	WNK4	Encodes a member of the WNK family (9 members in all) of protein kinases, the structural design of which is clearly distinct from those of other known protein kinases, such as receptor-like kinases and mitogen-activated protein kinases. Its transcription is under the control of circadian rhythms.	262.922	-0.703181	0.141415	-4.97247	6.61055e-07	2.43726e-05
AT3G55970	ATJRG21	NA	275.452	-0.671582	0.138012	-4.86613	1.13806e-06	3.9873e-05
ATCG00700	PSBN	PSII low MW protein	128.675	0.997006	0.206213	4.83483	1.33257e-06	4.61775e-05
AT5G07475	NA	NA	305.346	0.635503	0.131732	4.82422	1.40556e-06	4.83108e-05
AT1G07900	LBD1	NA	140.922	0.943005	0.196641	4.79557	1.62213e-06	5.48627e-05
AT1G53440	NA	NA	166.907	-0.905085	0.189942	-4.76507	1.88789e-06	6.31772e-05
AT5G02760	APD7	NA	201.499	-0.782287	0.165885	-4.71585	2.40709e-06	7.88866e-05
AT1G80110	ATPP2-B11	NA	300.517	0.631444	0.134417	4.69767	2.63149e-06	8.47087e-05
AT3G03470	CYP89A9	member of CYP89A	175.303	0.825233	0.17621	4.68323	2.82393e-06	9.02165e-05
ATMG01360	COX1	cytochrome c oxidase subunit 1	86.5584	1.17521	0.251571	4.6715	2.99011e-06	9.52854e-05
AT1G19380	NA	NA	113.524	-1.02992	0.221479	-4.65017	3.31655e-06	0.000104377
AT4G28520	CRC	Encodes a 12S seed storage protein that is tyrosine-phosphorylated and its phosphorylation state is modulated in response to ABA in Arabidopsis thaliana seeds.	19.8665	2.9562	0.640312	4.61682	3.89672e-06	NA
AT5G21940	NA	NA	222.971	-0.712334	0.154354	-4.61493	3.93219e-06	0.000120464
AT1G53780	NA	NA	230.786	-0.709064	0.154024	-4.60359	4.15264e-06	0.000126605
AT5G36220	CYP81D1	member of CYP81D	131.069	-0.938069	0.204129	-4.59546	4.31794e-06	0.000130546
AT1G10585	NA	NA	103.655	-1.07083	0.23378	-4.58053	4.63806e-06	0.000139726
AT3G09940	AtMDAR3	Encodes a member of the monodehydroascorbate reductase gene family. Critical for a mutualistic symbiosis between the host Arabidopsis and the root colonizing fungus Piriformospora indica.	181.83	-0.792	0.173595	-4.56234	5.05861e-06	0.000151317
AT5G24120	ATSIG5	Encodes a specialized sigma factor that functions in regulation of plastid genes and is responsible for the light-dependent transcription at the psbD LRP. Activation of SIG5 is dependent upon blue light and mediated by cryptochromes.	108.215	1.04892	0.230278	4.555	5.23856e-06	0.000155599
AT1G53490	HEI10	NA	40.0027	-2.79817	0.614702	-4.55207	5.31195e-06	NA
AT1G13260	AtRAV1	Encodes an AP2/B3 domain transcription factor which is upregulated in response to low temperature. It contains a B3 DNA binding domain. It has circadian regulation and may function as a negative growth regulator.	304.119	-0.593736	0.131272	-4.52293	6.09886e-06	0.00017823
AT1G21910	DREB26	encodes a member of the DREB subfamily A-5 of ERF/AP2 transcription factor family. The protein contains one AP2 domain. There are 15 members in this subfamily including RAP2.1, RAP2.9 and RAP2.10.	107.424	-1.02662	0.228879	-4.48545	7.27607e-06	0.000210211
AT1G24580	NA	NA	59.9194	1.4207	0.317019	4.48144	7.41425e-06	0.000212749
AT1G52200	NA	NA	177.693	-0.77477	0.173974	-4.45336	8.45378e-06	0.000239864
AT1G24280	G6PD3	Encodes a plastidic glucose-6-phosphate dehydrogenase that is sensitive to reduction by DTT and whose mRNA is most highly expressed in root.	194.209	-0.735242	0.165603	-4.43979	9.00463e-06	0.00025379
AT2G24980	EXT6	NA	238.181	0.655084	0.147601	4.43821	9.07107e-06	0.000255096
AT3G60415	NA	NA	104.961	-1.02129	0.230268	-4.4352	9.19864e-06	0.000257542
AT4G22590	TPPG	NA	236.954	0.656363	0.148219	4.42832	9.49698e-06	0.000265309
AT1G21250	AtWAK1	cell wall-associated kinase, may function as a signaling receptor of extracellular matrix component such as oligogalacturonides.	109.707	-0.986511	0.224198	-4.40019	1.08159e-05	0.000298251
AT2G22590	NA	NA	248.258	0.628844	0.144476	4.35257	1.34548e-05	0.000361541
AT5G44430	PDF1.2c	Predicted to encode a PR (pathogenesis-related) protein. Belongs to the plant defensin (PDF) family with the following members: At1g75830/PDF1.1, At5g44420/PDF1.2a, At2g26020/PDF1.2b, At5g44430/PDF1.2c, At2g26010/PDF1.3, At1g19610/PDF1.4, At1g55010/PDF1.5, At2g02120/PDF2.1, At2g02100/PDF2.2, At2g02130/PDF2.3, At1g61070/PDF2.4, At5g63660/PDF2.5, At2g02140/PDF2.6, At5g38330/PDF3.1 and At4g30070/PDF…	10.9891	-6.79367	1.5634	-4.34546	1.38987e-05	NA
AT3G19580	AZF2	Encodes zinc finger protein. mRNA levels are upregulated in response to ABA, high salt, and mild dessication. The protein is localized to the nucleus and acts as a transcriptional repressor.	298.511	0.590432	0.136314	4.33142	1.48153e-05	0.000389839
AT2G39210	NA	NA	243.001	-0.632622	0.146807	-4.30919	1.63851e-05	0.000429363
AT2G35300	AtLEA4-2	NA	230.73	0.656994	0.152623	4.30468	1.67225e-05	0.000437303
AT4G15760	MO1	Encodes a protein with similarity to monooxygenases that are known to degrade salicylic acid (SA).	185.606	-0.730781	0.170738	-4.28013	1.86781e-05	0.000481492
AT3G56080	NA	NA	238.799	0.640291	0.149633	4.27908	1.87664e-05	0.000482789
AT3G46600	NA	NA	280.075	-0.602513	0.140877	-4.27687	1.89542e-05	0.000486632
AT3G28007	AtSWEET4	NA	215.954	0.666716	0.1561	4.2711	1.94514e-05	0.000497384
AT3G63060	EDL3	NA	159.61	0.78392	0.184885	4.24004	2.2348e-05	0.000560159
AT5G53760	ATMLO11	A member of a large family of seven-transmembrane domain proteins specific to plants, homologs of the barley mildew resistance locus o (MLO) protein. The Arabidopsis genome contains 15 genes encoding MLO proteins, with localization in plasma membrane. Phylogenetic analysis revealed four clades of closely-related AtMLO genes. ATMLO11 belongs to the clade I, with AtMLO4 and AtMLO14. The gene is exp…	151.766	-0.794129	0.188728	-4.20781	2.57862e-05	0.000640014
ATCG00690	PSBT	Encodes photosystem II 5 kD protein subunit PSII-T. This is a plastid-encoded gene (PsbTc) which also has a nuclear-encoded paralog (PsbTn).	184.335	0.713503	0.169682	4.20494	2.61152e-05	0.000646061
AT5G44420	LCR77	Encodes an ethylene- and jasmonate-responsive plant defensin. mRNA levels are not responsive to salicylic acid treatment; although jasmonate and salicylic acid can act synergistically to enhance the expression of this gene. Belongs to the plant defensin (PDF) family with the following members: At1g75830/PDF1.1, At5g44420/PDF1.2a, At2g26020/PDF1.2b, At5g44430/PDF1.2c, At2g26010/PDF1.3, At1g19610/P…	20.3364	-6.22409	1.48806	-4.1827	2.88067e-05	NA
AT1G70170	At2-MMP	mutant has Late flowering; Early senescence; Matrix Metalloproteinase	122.801	0.874124	0.209523	4.17197	3.01973e-05	0.000735111
AT4G37220	NA	NA	56.9344	1.30888	0.314653	4.15977	3.18574e-05	NA
AT4G10250	ATHSP22.0	Columbia endomembrane-localized small heat shock protein	127.672	0.865244	0.209179	4.13639	3.52815e-05	0.000852334
AT4G31000	NA	NA	161.448	-0.765053	0.185292	-4.12891	3.64491e-05	0.000875488
AT1G35350	NA	NA	163.756	-0.746185	0.181129	-4.11963	3.79478e-05	0.000901296
AT2G40170	ATEM6	Encodes a group 1 LEA gene that is activated by direct binding of ABI5 to its promoter and is involved in response to ABA. Is required for normal seed development. Involved in regulating the timing of dessication tolerance and rate of water loss during seed maturation.	91.4196	1.02191	0.248214	4.11703	3.83781e-05	0.000908115
AT5G61160	AACT1	NA	22.3619	-2.30677	0.561108	-4.11109	3.93793e-05	NA
AT4G23260	CRK18	Encodes a cysteine-rich receptor-like protein kinase.	86.8898	-1.03087	0.251946	-4.09164	4.28342e-05	0.000998651
AT5G42510	NA	NA	165.863	0.732774	0.179824	4.07494	4.6026e-05	0.00106523
AT2G34500	CYP710A1	Encodes a protein with C22-sterol desaturase activity. The enzyme was shown to catalyze in the presence of NADPH the conversion of &beta;-sitosterol to stigmasterol, but not that of 24-<i>epi</i>-campesterol to brassicasterol (unlike CYP710A2).	248.068	0.589349	0.145802	4.04213	5.29684e-05	0.00120827
AT5G64750	ABR1	Encodes a putative transcription factor containing an AP2 domain. Is a member of the ERF (ethylene response factor) subfamily B-4 of ERF/AP2 transcription factor family. Expressed in response to ABA, osmotic stress, sugar stress and drought. Mutants are hypersensitive to these stresses. May be involved in regulation of ABA mediated stress response.	122.752	-0.873213	0.216521	-4.03292	5.50884e-05	0.00125213
AT1G12845	NA	NA	221.775	0.619555	0.153667	4.03181	5.53499e-05	0.00125582
AT1G68840	AtRAV2	Rav2 is part of a complex that has been named `regulator of the (H+)-ATPase of the vacuolar and endosomal membranes' (RAVE)	111.392	-0.890166	0.220921	-4.02934	5.59325e-05	0.00126677
AT1G21270	WAK2	cytoplasmic serine/threonine protein kinase induced by salicylic acid. mutant plants exhibit a loss of cell expansion and dependence on sugars and salts for seedling growth, affecting the expression and activity of vacuolar invertase.	58.2471	-1.27115	0.317958	-3.99786	6.39189e-05	0.0014148
AT2G24850	TAT	Encodes a tyrosine aminotransferase that is responsive to treatment with jasmonic acid.	142.441	-0.778441	0.1949	-3.99404	6.49557e-05	0.00143525
AT4G21410	CRK29	Encodes a cysteine-rich receptor-like protein kinase.	156.928	-0.73958	0.18586	-3.97922	6.91403e-05	0.00151191
AT3G15356	NA	NA	232.928	-0.598912	0.151234	-3.96016	7.48998e-05	0.00162108
AT2G30990	NA	NA	231.138	-0.59986	0.15158	-3.95738	7.5777e-05	0.00163449
AT1G27020	NA	NA	218.289	-0.612927	0.155122	-3.95125	7.77433e-05	0.00166557
AT1G53270	ABCG10	NA	137.04	0.808307	0.204802	3.94678	7.92105e-05	0.00168845
AT4G32770	ATSDX1	Tocopherol cyclase involved in tocopherol (vitamin E)synthesis. VTE1 over-expressing plants have increased tocopherol indicating VTE1 is a major limiting factor in tocopherol synthesis. Mutants defective in this gene accumulate high amounts of zeaxanthin in conditions of high light or low temperature. Plays a role in the adaptation to low temperature stress, notably phloem loading.	179.363	0.669352	0.171117	3.91165	9.16668e-05	0.0019185
AT4G00700	MCTP9	NA	197.023	0.644544	0.165666	3.89062	9.99882e-05	0.00206203
AT5G08250	NA	NA	170.107	0.684518	0.176019	3.88889	0.000100705	0.00207344
AT2G16890	NA	NA	224.104	0.59346	0.153482	3.86663	0.00011035	0.00225242
AT1G70420	NA	NA	152.273	0.722913	0.187938	3.84654	0.000119797	0.00243102
AT1G64900	CYP89	Encodes cytochrome P450 (CYP89A2).	156.741	0.713481	0.185685	3.84243	0.000121821	0.00246421
AT3G63380	ACA12	NA	160.611	-0.708708	0.186098	-3.80825	0.000139955	0.00276663
AT1G70640	NA	NA	86.3713	0.939047	0.248465	3.7794	0.000157209	0.00308174
AT4G16750	ERF39	encodes a member of the DREB subfamily A-4 of ERF/AP2 transcription factor family. The protein contains one AP2 domain. There are 17 members in this subfamily including TINY.	93.096	0.905513	0.240482	3.76541	0.000166273	0.00322452
AT1G64795	NA	NA	12.3356	5.72261	1.51997	3.76496	0.000166578	NA
AT4G12430	TPPF	NA	111.377	0.825833	0.219805	3.75711	0.000171885	0.00332827
AT5G24210	NA	NA	169.43	-0.677033	0.180912	-3.74233	0.00018232	0.00350357
AT1G67105	NA	NA	19.1004	2.18111	0.583298	3.73927	0.000184554	NA
AT5G05390	LAC12	putative laccase, a member of laccase family of genes (17 members in Arabidopsis).	80.9857	0.977966	0.26349	3.71159	0.00020596	0.00386991
AT4G17215	NA	NA	157.441	0.693581	0.187621	3.69671	0.000218409	0.00407366
AT5G19120	NA	NA	87.7925	-0.915441	0.249696	-3.66622	0.000246162	0.00451167
AT1G68990	MGP3	MGP3 (male gametophyte-defective 3) belongs to a small family of nuclear-encoded Phage type RNA polymerases (RPOTs) involved in the transcription of mitochondrial genes in Arabidopsis thaliana. Mutation in MGP 3 significantly retarded pollen tube growth and caused defective embryo development.	206.918	-0.598688	0.163974	-3.65113	0.000261093	0.00471716
AT1G72930	AtTN10	Toll/interleukin-1 receptor-like protein (TIR) mRNA,	78.5518	-0.981012	0.268999	-3.6469	0.000265428	0.00476988
AT2G41312	NA	NA	182.538	0.618308	0.169769	3.64206	0.000270462	0.00485187
AT2G13790	ATSERK4	NA	150.608	-0.684481	0.188835	-3.62476	0.00028923	0.00514489
AT3G23410	ATFAO3	Encodes a fatty alcohol oxidase.	134.342	0.711791	0.197884	3.59701	0.000321891	0.00563888
AT4G33560	WIP5	NA	61.0977	-1.07984	0.300451	-3.59407	0.000325547	0.00568722
AT4G25260	PMEI7	NA	159.033	-0.657372	0.18325	-3.58731	0.00033411	0.00581279
AT3G13610	F6'H1	NA	52.4192	-1.17177	0.32715	-3.58176	0.000341291	NA
AT5G07330	NA	NA	126.825	0.74651	0.20898	3.57215	0.000354058	0.00608472
AT3G13672	SINA2	NA	63.0084	1.05183	0.295916	3.5545	0.000378703	0.00644553
AT4G05120	ATENT3	Encodes an equilibrative nucleoside transporter AtENT3. Mutations of this locus allow mutants to grow on uridine analogue fluorouridine.	110.429	-0.806877	0.228049	-3.53817	0.000402904	0.00681338
AT5G46050	AtNPF5.2	Encodes a di- and tri-peptide transporter involved in responses to wounding, virulent bacterial pathogens, and high NaCl concentrations. The protein is predicted to have 12 transmembrane helicies.	65.5742	-1.03885	0.294832	-3.52354	0.000425823	0.00716275
AT1G80440	KFB20	NA	110.583	-0.780144	0.22198	-3.51448	0.000440612	0.00738214
AT5G22460	NA	NA	138.131	0.686963	0.195955	3.50571	0.000455383	0.00760952
AT4G13390	EXT12	NA	167.88	0.619884	0.176959	3.50297	0.000460093	0.00766801
AT1G15010	NA	NA	75.1544	-0.948904	0.27093	-3.5024	0.000461093	0.0076746
AT5G40500	NA	NA	51.4804	1.20167	0.343349	3.49985	0.000465515	NA
AT1G73830	BEE3	NA	117.746	-0.760619	0.217891	-3.49082	0.000481536	0.0079626
AT4G10770	ATOPT7	oligopeptide transporter	175.486	0.604307	0.173169	3.48968	0.000483592	0.00798414
AT3G56400	ATWRKY70	member of WRKY Transcription Factor; Group III. Function as activator of SA-dependent defense genes and a repressor of JA-regulated genes. WRKY70-controlled suppression of JA-signaling is partly executed by NPR1.	63.2153	-1.03083	0.296112	-3.48121	0.000499149	0.00816866
AT4G12580	NA	NA	75.0825	0.924824	0.266267	3.47329	0.000514121	0.00835974
AT5G59080	NA	NA	73.5107	-0.94928	0.273417	-3.47192	0.000516753	0.00839178
AT5G59310	AtLtpI-11	Encodes a member of the lipid transfer protein family. Proteins of this family are generally small (~9 kD), basic, expressed abundantly and contain eight Cys residues. The proteins can bind fatty acids and acylCoA esters and can transfer several different phospholipids. They are localized to the cell wall. The mRNA is present in flowers and siliques, and is strongly up-regulated by abscisic acid.…	169.159	0.62864	0.181531	3.463	0.000534197	0.0085871
AT4G27700	NA	NA	185.263	0.602209	0.17405	3.45998	0.000540206	0.00866173
AT1G17170	ATGSTU24	Encodes glutathione transferase belonging to the tau class of GSTs. Naming convention according to Wagner et al. (2002).	151.788	-0.652306	0.188773	-3.4555	0.000549273	0.0087849
AT5G45820	CIPK20	Encodes a CBL-interacting serine/threonine protein kinase comprised of an N-terminal kinase catalytic domain similar to SNF1/AMPK and a unique C-terminal regulatory domain.	30.2154	1.50498	0.435834	3.45311	0.000554161	NA
AT4G24780	PLL19	NA	108.216	0.765346	0.222494	3.43985	0.000582029	0.00925047
AT3G49330	NA	NA	88.312	0.852057	0.249688	3.41249	0.000643726	0.0100054
AT3G61010	NA	NA	153.877	-0.654791	0.191978	-3.41075	0.000647835	0.0100569
AT5G22470	AtPARP3	NA	26.5885	1.58201	0.464479	3.40599	0.000659236	NA
AT4G27160	AT2S3	NA	8.78457	4.17836	1.22711	3.40504	0.000661551	NA
AT1G69490	ANAC029	Encodes a member of the NAC transcription factor gene family. It is expressed in floral primordia and upregulated by AP3 and PI. Its expression is associated with leaf senescence.	121.739	-0.716065	0.210407	-3.40324	0.000665907	0.0103122
AT1G80840	ATWRKY40	Pathogen-induced transcription factor. Binds W-box sequences in vitro. Forms protein complexes with itself and with WRKY40 and WRKY60. Coexpression with WRKY18 or WRKY60 made plants more susceptible to both P. syringae and B. cinerea. WRKY18, WRKY40, and WRKY60 have partially redundant roles in response to the hemibiotrophic bacterial pathogen Pseudomonas syringae and the necrotrophic fungal path…	62.5134	-1.00914	0.296981	-3.39799	0.000678818	0.0104611
AT5G08760	STMP8	NA	85.4187	-0.865946	0.255086	-3.39472	0.00068699	0.0105613
AT4G22530	NA	NA	171.566	-0.596789	0.175856	-3.39362	0.000689758	0.010591
AT1G60470	AtGolS4	NA	158.543	0.635954	0.188356	3.37633	0.000734588	0.0111578
AT2G03200	ASPR1	NA	151.459	0.627592	0.18646	3.36582	0.000763154	0.0115365
AT4G18422	NA	NA	22.0513	1.74124	0.518745	3.35663	0.000788988	NA
AT4G36520	AUXILIN-LIKE4	NA	132.615	-0.698959	0.208534	-3.35178	0.000802944	0.0120804
AT1G76590	NA	NA	167.855	0.599844	0.180152	3.32967	0.000869504	0.0128982
AT4G08410	NA	NA	122.937	0.685934	0.207172	3.31094	0.000929844	0.0136764
AT1G20030	NA	NA	104.314	0.781509	0.236073	3.31046	0.000931441	0.0136764
AT3G02170	LNG2	Encodes LONGIFOLIA2 (LNG2). Regulates leaf morphology by promoting cell expansion in the leaf-length direction. The LNG2 homologue LNG1 (At5g15580) has similar function.	164.661	-0.598855	0.180951	-3.30949	0.000934671	0.0136764
AT4G28530	anac074	NA	59.5412	1.01442	0.306524	3.30942	0.000934909	0.0136764
AT3G55840	NA	NA	111.966	0.72261	0.219942	3.28546	0.00101816	0.0146171
AT5G63130	NA	NA	124.033	0.676624	0.206188	3.28159	0.00103222	0.0147286
AT1G05450	NA	Encodes a Protease inhibitor/seed storage/LTP family protein	106.47	0.736538	0.224448	3.28155	0.00103239	0.0147286
AT5G54020	NA	NA	90.3966	0.79076	0.241899	3.26897	0.0010794	0.015245
AT1G12990	NA	NA	156.724	0.604727	0.185177	3.26566	0.00109208	0.0153898
AT3G10910	DAFL1	NA	152.518	0.603636	0.185052	3.26197	0.0011064	0.015557
AT1G55760	NA	NA	145.603	0.619012	0.190525	3.24898	0.00115821	0.0162316
AT1G08430	ALMT1	Encodes a Al-activated malate efflux transporter. Is essential for aluminum tolerance but does not represent the major Al tolerance QTL. Staurosporine and calyculin A both block all changes in AtALMT1 gene expression (as a result malate release is totally inhibited).	34.0512	-1.3276	0.408822	-3.24737	0.00116476	NA
AT1G10360	ATGSTU18	Encodes glutathione transferase belonging to the tau class of GSTs. Naming convention according to Wagner et al. (2002).	122.885	0.68594	0.211357	3.24542	0.00117279	0.0163984
AT4G15630	CASPL1E1	NA	131.018	0.654921	0.203228	3.22259	0.00127039	0.0176284
AT1G60730	NA	NA	147.774	-0.618476	0.192315	-3.21596	0.0013001	0.0179816
AT1G09950	RAS1	NA	36.0956	1.32071	0.411119	3.21248	0.00131594	NA
AT1G11190	BFN1	Encodes a bifunctional nuclease that acts on both RNA and DNA involved in nucleic acid degradation to facilitate nucleotide and phosphate recovery during senescence. It has mismatch-specific endonuclease activity with wide recognition of single base mismatches as well as the ability to cleave indel types of mismatches (heteroduplexes with loops).	81.9765	0.83469	0.260695	3.20179	0.00136577	0.0188283
AT1G75310	AUL1	NA	277.504	-0.734773	0.229711	-3.19869	0.00138054	0.018929
AT2G26530	AR781	unknown function	67.3282	-0.911976	0.285223	-3.19741	0.00138667	0.0189721
AT3G61750	NA	NA	113.802	0.693162	0.216849	3.19651	0.00139099	0.0190103
AT5G15500	NA	NA	45.0593	1.10873	0.346963	3.19552	0.0013958	NA
AT1G02700	NA	NA	84.2866	0.798259	0.250173	3.19082	0.00141868	0.0193059
AT2G17850	NA	NA	9.2417	-3.3795	1.06121	-3.18457	0.00144967	NA
AT1G31540	NA	NA	146.858	-0.633326	0.199246	-3.17861	0.00147984	0.0199669
AT1G03880	CRB	Protein is tyrosine-phosphorylated and its phosphorylation state is modulated in response to ABA in Arabidopsis thaliana seeds.	4.34434	5.67536	1.79031	3.17004	0.00152417	NA
AT5G01790	NA	NA	110.463	0.689101	0.218509	3.15365	0.00161243	0.0215494
AT5G41570	ATWRKY24	member of WRKY Transcription Factor; Group II-c	70.8057	0.879951	0.279071	3.15314	0.00161524	0.0215644
AT1G62510	NA	NA	26.4071	1.47691	0.468671	3.15127	0.00162565	NA
AT4G04570	CRK40	Encodes a cysteine-rich receptor-like protein kinase.	145.216	-0.606269	0.193222	-3.13768	0.0017029	0.0226334
AT1G56650	ATMYB75	Encodes a putative MYB domain containing transcription factor involved in anthocyanin metabolism and radical scavenging. Essential for the sucrose-mediated expression of the dihydroflavonol reductase gene.	81.5035	0.801435	0.255502	3.13671	0.00170856	0.0226433
AT4G24110	NA	NA	26.7582	-1.50847	0.481921	-3.13011	0.00174741	NA
AT4G36600	NA	NA	51.5651	1.01203	0.323383	3.12952	0.00175095	NA
AT2G39850	NA	NA	48.2294	1.04838	0.335715	3.12282	0.00179127	NA
AT4G23210	CRK13	Encodes a Cysteine-rich receptor-like kinase (CRK13). Overexpression of CRK13 leads to hypersensitive response cell death, and induces defense against pathogens by causing increased accumulation of salicylic acid.	91.6799	-0.761246	0.244344	-3.11547	0.00183654	0.0240229
AT4G12320	CYP706A6	member of CYP706A	24.286	1.5671	0.503105	3.11486	0.00184031	NA
AT1G13220	CRWN2	Encodes a nuclear coiled-coil protein related to the carrot peripheral nuclear protein NMCP1 that is involved in the determination of plant nuclear structure.	115.751	-0.673569	0.216336	-3.11353	0.00184866	0.024049
AT1G31600	AtTRM9	NA	141.097	-0.615539	0.197801	-3.11191	0.00185881	0.0241539
AT1G51790	NA	NA	97.2584	-0.737366	0.236972	-3.11162	0.00186063	0.0241539
AT5G43840	AT-HSFA6A	member of Heat Stress Transcription Factor (Hsf) family	63.2607	0.906852	0.292141	3.10415	0.00190824	0.0245958
AT4G30400	NA	NA	116.402	0.659154	0.212567	3.10093	0.00192913	0.0248145
AT2G31970	ATRAD50	Encodes the Arabidopsis RAD50 homologue. It is involved in double strand break repair. Component of the meiotic recombination complex that processes meiotic double-strand-breaks to produce single-stranded DNA ends, which act in the homology search and recombination. Accumulates in the nucleus during meiotic prophase, a process regulated by PHS1.	148.999	-0.609226	0.196791	-3.0958	0.00196284	0.0251461
AT5G40800	AITR4	NA	105.924	0.705721	0.228978	3.08205	0.00205582	0.0261262
AT1G07240	UGT71C5	NA	115.232	-0.664959	0.215882	-3.0802	0.00206861	0.02621
AT4G15233	ABCG42	NA	117.309	-0.681614	0.222564	-3.06256	0.00219456	0.0275307
AT1G14370	APK2A	Encodes protein kinase APK2a.	115.052	-0.659954	0.216003	-3.0553	0.00224833	0.0280665
AT2G19590	ACO1	encodes a protein whose sequence is similar to 1-aminocyclopropane-1-carboxylate oxidase	24.6683	-1.49151	0.488203	-3.05509	0.00224992	NA
AT2G36000	EMB3114	NA	145.844	0.5929	0.194133	3.05409	0.00225745	0.028125
AT3G06125	NA	NA	119.725	0.638564	0.209142	3.05325	0.00226374	0.0281757
AT1G77200	NA	encodes a member of the DREB subfamily A-4 of ERF/AP2 transcription factor family. The protein contains one AP2 domain. There are 17 members in this subfamily including TINY.	42.0229	1.10271	0.361361	3.05156	0.00227658	NA
AT3G50770	CML41	NA	40.4689	-1.1474	0.376516	-3.0474	0.00230828	NA
AT5G36120	atylmg3	NA	85.5261	0.767609	0.252651	3.03822	0.00237983	0.0292474
AT5G62280	NA	NA	95.1593	-0.776127	0.256167	-3.02977	0.00244742	0.0299042
AT5G24150	SQE5	squalene monooxygenase gene homolog	38.4206	1.16207	0.383794	3.02785	0.00246303	NA
AT1G63860	NA	NA	100.284	-0.70923	0.234706	-3.02178	0.00251294	0.0306458
AT5G16030	NA	NA	140.297	-0.591462	0.196488	-3.01016	0.00261107	0.0315994
AT1G15125	NA	NA	11.7766	-2.41398	0.803119	-3.00576	0.00264917	NA
AT1G32560	AtLEA4-1	NA	33.9961	1.20724	0.402736	2.9976	0.00272112	NA
AT2G39400	MAGL6	NA	99.2556	-0.702968	0.235305	-2.98748	0.00281287	0.0333417
AT1G54510	ATNEK1	Encodes AtNEK1, a member of the NIMA-related serine/threonine kinases (Neks) that have been linked to cell-cycle regulation in fungi and mammals. Plant Neks might be involved in plant development processes.	88.2183	-0.734102	0.246239	-2.98126	0.00287066	0.0339316
AT5G10830	NA	NA	112.868	-0.660548	0.221882	-2.97702	0.00291062	0.0342366
AT5G10410	PICALM10b	NA	104.487	0.669005	0.225211	2.97057	0.00297246	0.0347462
AT4G04740	ATCPK23	member of Calcium Dependent Protein Kinase	135.773	-0.58851	0.198402	-2.96626	0.00301448	0.0351081
AT1G68780	NA	NA	119.483	0.619636	0.209312	2.96034	0.00307295	0.0356254
AT3G51450	NA	NA	126.699	-0.606334	0.205237	-2.95431	0.00313365	0.0362298
AT2G37025	TRFL8	NA	47.6455	-1.00099	0.339122	-2.9517	0.00316029	NA
AT1G56660	NA	NA	72.8996	-0.800258	0.271472	-2.94785	0.00319995	0.0366953
AT1G33055	NA	NA	8.19344	-3.1829	1.089	-2.92277	0.00346931	NA
AT4G21830	ATMSRB7	NA	119.13	-0.620432	0.212609	-2.91818	0.00352079	0.0395704
AT2G01008	NA	NA	33.6933	1.17002	0.403932	2.89657	0.00377265	NA
AT1G18400	BEE1	NA	101.033	-0.68651	0.237427	-2.89146	0.00383459	0.0425495
AT3G44006	NA	NA	3.87269	-5.29014	1.82964	-2.89136	0.00383584	NA
AT4G36670	AtPLT6	NA	79.111	-0.775955	0.268491	-2.89005	0.00385175	0.0426652
AT3G55980	ATSZF1	NA	118.256	-0.614082	0.213414	-2.87743	0.00400934	0.0440264
AT2G24600	NA	NA	45.53	-1.01354	0.353813	-2.86461	0.00417525	NA
AT5G25120	CYP71B11	putative cytochrome P450	54.8265	0.903539	0.315756	2.86151	0.00421624	NA
AT5G38020	NA	encodes a protein whose sequence is similar to SAM:salicylic acid carboxyl methyltransferase (SAMT) (GI:6002712)(Clarkia breweri) and to SAM:benzoic acid carboxyl methyltransferase (BAMT)(GI:9789277)(Antirrhinum majus)	116.363	-0.620668	0.216983	-2.86044	0.0042305	0.0460561
AT2G40420	NA	Encodes a putative amino acid transporter.	81.5006	0.725971	0.253915	2.85911	0.00424835	0.0461318
AT3G28030	UVH3	Required for repair of pyrimidine-pyrimidinone (6-4) dimers.	117.334	-0.617236	0.215894	-2.85898	0.00425012	0.0461318
AT1G65390	ATPP2-A5	NA	45.5707	-1.0212	0.357194	-2.85894	0.00425063	NA
AT1G33760	ERF022	encodes a member of the DREB subfamily A-4 of ERF/AP2 transcription factor family. The protein contains one AP2 domain. There are 17 members in this subfamily including TINY.	7.30867	-3.62747	1.27269	-2.85023	0.00436878	NA
AT5G35110	NA	NA	107.813	0.627185	0.220906	2.83914	0.00452346	0.048211
AT4G13800	ENOR3L3	NA	10.0327	2.3895	0.843411	2.83314	0.00460937	NA
AT3G50760	GATL2	Encodes a protein with putative galacturonosyltransferase activity.	113.937	0.624331	0.220449	2.83209	0.00462454	0.049082
AT2G17880	DJC24	NA	62.5626	-0.871488	0.30795	-2.82997	0.00465528	0.0492846
AT3G25870	NA	NA	121.861	0.589612	0.208637	2.82603	0.00471294	0.0497554
AT2G24230	NA	NA	119.978	0.589399	0.208865	2.82191	0.00477387	0.0502932
AT1G12950	AtDTX31	NA	73.4234	-0.796933	0.282412	-2.82188	0.00477435	0.0502932
AT1G17180	ATGSTU25	Encodes glutathione transferase belonging to the tau class of GSTs. Naming convention according to Wagner et al. (2002).	33.1834	-1.16271	0.412298	-2.82006	0.0048014	NA
AT5G49470	RAF10	NA	114.484	-0.605295	0.215533	-2.80837	0.0049793	0.0520875
AT1G04360	ATL1	NA	103.892	0.638096	0.227587	2.80375	0.00505128	0.0525988
AT1G14345	NA	NA	120.27	0.594416	0.212107	2.80244	0.00507176	0.0527066
AT3G44630	NA	NA	97.5955	-0.662994	0.236854	-2.79916	0.00512355	0.0531768
AT4G27910	ATX4	NA	116.195	-0.600696	0.21465	-2.79849	0.0051342	0.0532134
AT5G62490	ATHVA22B	Part of the AtHVA22 family. Protein expression is ABA- and stress-inducible.	55.1061	0.867048	0.310018	2.79676	0.00516172	NA
AT1G76290	NA	NA	27.2113	1.25186	0.449663	2.78399	0.00536945	NA
AT5G42530	NA	NA	113.268	-0.615427	0.222734	-2.76306	0.00572619	0.058081
AT5G64770	CLEL	Encodes a root meristem growth factor (RGF). Belongs to a family of functionally redundant homologous peptides that are secreted, tyrosine-sulfated, and expressed mainly in the stem cell area and the innermost layer of central columella cells. RGFs are required for maintenance of the root stem cell niche and transit amplifying cell proliferation. Members of this family include: At5g60810 (RGF1), …	47.1506	0.925543	0.335019	2.76266	0.00573326	NA
AT4G37320	CYP81D5	member of CYP81D	114.733	0.5923	0.214726	2.7584	0.00580852	0.058654
AT1G21100	IGMT1	NA	35.9741	-1.08223	0.39334	-2.75139	0.00593423	NA
AT1G16515	NA	NA	68.2897	0.779214	0.2841	2.74275	0.00609276	0.0605679
AT3G19050	POK2	PHRAGMOPLAST ORIENTING KINESIN 2 is one of the two Arabidopsis homologs isolated in yeast two-hybrid screen for interaction partners of maize gene TANGLED1 (TAN1). Based on sequence homology in their motor domains, POK1 and POK2 belong to the kinesin-12 class which also includes the well-characterized group of phragmoplast-associated kinesins AtPAKRPs. Both kinesins are composed of an N-terminal …	106.941	-0.627843	0.229351	-2.73748	0.00619123	0.0611553
AT1G67420	NA	NA	30.5399	-1.16743	0.426746	-2.73565	0.00622563	NA
AT3G20395	NA	NA	22.3708	-1.39414	0.509793	-2.73472	0.00624339	NA
AT2G34620	mTERF10	NA	101.359	0.659291	0.241455	2.73049	0.00632399	0.0620364
AT5G42200	NA	NA	94.9073	0.6558	0.240445	2.72744	0.00638278	0.0624649
ATMG00650	NAD4L	Encodes NADH dehydrogenase subunit 4L.	33.6803	1.09044	0.400461	2.72297	0.00646977	NA
AT1G66920	NA	NA	91.2367	-0.662029	0.2438	-2.71546	0.00661841	0.0641263
AT5G59845	GASA10	NA	89.1384	0.655553	0.242671	2.70141	0.00690467	0.0660921
AT1G44350	ILL6	encodes a protein similar to IAA amino acid conjugate hydrolase.	119.474	-0.591383	0.218987	-2.70053	0.00692285	0.0662161
AT5G25930	NA	NA	61.1033	-0.796867	0.29565	-2.69531	0.00703242	0.0670114
AT5G13220	JAS1	Plants overexpressing At5g13220.3, but not At5g13220.1 showed enhanced insensitivity to MeJa.	51.0004	-0.872015	0.324689	-2.6857	0.0072379	NA
AT1G68450	PDE337	NA	16.1544	1.64157	0.612064	2.68203	0.0073177	NA
AT5G54585	NA	NA	14.4304	1.86035	0.693906	2.68098	0.00734066	NA
AT4G35110	PEARLI	NA	47.9467	0.935929	0.349725	2.67619	0.00744644	NA
AT2G45570	CYP76C2	member of CYP76C	50.2809	0.867389	0.325043	2.66854	0.00761828	NA
AT5G61590	DEWAX	encodes a member of the ERF (ethylene response factor) subfamily B-3 of ERF/AP2 transcription factor family. The protein contains one AP2 domain. There are 18 members in this subfamily including ATERF-1, ATERF-2, AND ATERF-5.	43.1336	-0.946451	0.355975	-2.65876	0.0078429	NA
AT5G25440	SZE1	NA	70.7321	-0.730896	0.275117	-2.65668	0.00789152	0.0730393
AT1G14860	atnudt18	NA	68.8992	-0.7369	0.278495	-2.64601	0.00814476	0.0749602
AT4G17500	AtERF#100	Encodes a member of the ERF (ethylene response factor) subfamily B-3 of ERF/AP2 transcription factor family (ATERF-1). The protein contains one AP2 domain. There are 18 members in this subfamily including ATERF-1, ATERF-2, AND ATERF-5.	45.3814	-0.941009	0.355656	-2.64584	0.00814877	NA
AT5G51990	CBF4	encodes a member of the DREB subfamily A-1 of ERF/AP2 transcription factor family (CBF4). The protein contains one AP2 domain. There are six members in this subfamily, including CBF1, CBF2, and CBF3. This gene is involved in response to drought stress and abscisic acid treatment, but not to low temperature.	63.796	0.774516	0.294195	2.63266	0.00847183	0.0773566
AT4G01250	AtWRKY22	member of WRKY Transcription Factor; Group II-e	69.3378	-0.730107	0.277479	-2.63122	0.00850797	0.0775174
AT3G62990	NA	NA	46.4606	0.919274	0.349815	2.62789	0.0085917	NA
ATCG00010	NA	NA	102.751	0.606377	0.230853	2.62668	0.00862217	0.0784469
AT3G21500	DXL1	Encodes a protein postulated to have 1-deoxy-D-xylulose 5-phosphate synthase activity.	9.5296	-2.29731	0.876939	-2.6197	0.00880083	NA
AT2G46440	ATCNGC11	Member of Cyclic nucleotide gated channel family. Positive regulator of resistance against avirulent fungal pathogen.	32.938	-1.12916	0.431206	-2.61861	0.00882886	NA
AT1G53540	NA	NA	9.97477	2.13678	0.817614	2.61344	0.00896365	NA
AT2G26010	PDF1.3	Predicted to encode a PR (pathogenesis-related) protein. Belongs to the plant defensin (PDF) family with the following members: At1g75830/PDF1.1, At5g44420/PDF1.2a, At2g26020/PDF1.2b, At5g44430/PDF1.2c, At2g26010/PDF1.3, At1g19610/PDF1.4, At1g55010/PDF1.5, At2g02120/PDF2.1, At2g02100/PDF2.2, At2g02130/PDF2.3, At1g61070/PDF2.4, At5g63660/PDF2.5, At2g02140/PDF2.6, At5g38330/PDF3.1 and At4g30070/PDF…	6.41421	-3.46328	1.3255	-2.61282	0.0089799	NA
AT3G44970	NA	NA	89.8071	0.630916	0.241847	2.60875	0.00908745	0.0819162
AT5G67140	NA	NA	35.9282	1.00366	0.384728	2.60874	0.00908751	NA
AT1G51820	SIF4	NA	44.2762	-0.911594	0.34958	-2.60768	0.00911573	NA
AT4G00040	NA	NA	83.1408	-0.65877	0.252839	-2.6055	0.00917416	0.0823277
AT2G45560	CYP76C1	cytochrome P450 monooxygenase	82.1696	0.664053	0.254882	2.60533	0.00917854	0.0823277
AT5G23020	IMS2	methylthioalkymalate synthase-like. Also known as 2-isopropylmalate synthase (IMS2). encodes a methylthioalkylmalate synthase involved in the biosynthesis of aliphatic glucosinolates which accepts all the omega-methylthio-2-oxoalkanoic acids needed to form the known C3 to C8 glucosinolates in Arabidopsis.	67.2007	-0.733602	0.281974	-2.60166	0.00927732	0.0828038
AT4G27170	AT2S4	NA	5.06562	4.40719	1.69848	2.59479	0.00946501	NA
AT1G49570	NA	NA	29.6819	-1.1973	0.462224	-2.59031	0.00958908	NA
AT1G01770	NA	NA	81.2918	-0.660534	0.256447	-2.57572	0.0100032	0.0875575
AT1G27990	NA	NA	2.92565	5.11079	1.98853	2.57013	0.0101661	NA
AT2G42870	HLH1	Encodes PHYTOCHROME RAPIDLY REGULATED1 (PAR1), an atypical basic helix-loop-helix (bHLP) protein. Closely related to PAR2 (At3g58850). Up regulated after simulated shade perception. Acts in the nucleus to control plant development and as a negative regulator of shade avoidance response. Functions as transcriptional repressor of auxin-responsive genes SAUR15 (AT4G38850) and SAUR68 (AT1G29510).	37.6166	-0.979135	0.381505	-2.56651	0.0102729	NA
ATCG00320	NA	NA	44.7877	0.927488	0.362343	2.5597	0.0104764	NA
AT3G52820	ATPAP22	NA	51.5933	0.826519	0.323254	2.55687	0.0105618	NA
AT5G06570	NA	NA	48.5675	-0.855084	0.33453	-2.55608	0.0105859	NA
AT1G04560	NA	NA	52.8457	0.812294	0.318112	2.55349	0.010665	NA
AT4G07995	NA	NA	13.5512	1.70941	0.673303	2.53885	0.0111219	NA
AT4G06534	NA	NA	32.7249	1.06391	0.419249	2.53765	0.0111599	NA
AT1G01010	ANAC001	NA	73.5012	-0.695757	0.274329	-2.53622	0.0112058	0.0958992
AT1G66100	NA	Predicted to encode a PR (pathogenesis-related) protein. Belongs to the plant thionin (PR-13) family with the following members: At1g66100, At5g36910, At1g72260, At2g15010, At1g12663, At1g12660.	56.1353	0.776616	0.306415	2.53452	0.01126	NA
AT4G06746	DEAR5	encodes a member of the DREB subfamily A-5 of ERF/AP2 transcription factor family (RAP2.9). The protein contains one AP2 domain. There are 16 members in this subfamily including RAP2.1 and RAP2.10.	32.1425	-1.07752	0.425557	-2.53202	0.0113406	NA
AT5G66440	NA	NA	67.3972	-0.727341	0.287665	-2.52843	0.0114575	0.097351
AT3G01970	ATWRKY45	member of WRKY Transcription Factor; Group I	85.7842	-0.672733	0.266075	-2.52836	0.0114598	0.097351
AT3G54940	NA	NA	27.9049	1.11798	0.443336	2.52174	0.0116775	NA
AT3G25730	EDF3	NA	59.4103	-0.773758	0.308074	-2.5116	0.0120187	0.100815
AT5G14470	AtGALK2	NA	12.7858	1.74868	0.697235	2.50802	0.0121411	NA
AT1G63750	NA	NA	56.1067	-0.78962	0.315965	-2.49907	0.0124519	NA
AT3G45680	NPF2.3	NA	91.6316	0.600797	0.240975	2.49319	0.0126601	0.104947
AT3G16410	NSP4	Encodes a nitrile-specifier protein NSP4. NSP4 is one out of five (At3g16400/NSP1, At2g33070/NSP2, At3g16390/NSP3, At3g16410/NSP4 and At5g48180/NSP5) A. thaliana epithiospecifier protein (ESP) homologues that promote simple nitrile, but not epithionitrile or thiocyanate formation.	95.0484	-0.588567	0.236226	-2.49154	0.0127192	0.1053
AT3G17130	NA	NA	56.6447	0.76079	0.306003	2.48622	0.012911	NA
AT3G27270	NA	NA	78.4148	0.643046	0.259376	2.47921	0.0131675	0.107953
AT3G12150	NA	NA	68.2013	-0.69161	0.279226	-2.47688	0.0132536	0.108309
AT3G55490	NA	NA	30.0335	-1.07817	0.435457	-2.47595	0.0132882	NA
AT5G06630	NA	NA	97.3363	0.586995	0.237277	2.47389	0.0133653	0.109011
AT1G77410	BGAL16	NA	45.1695	-0.853887	0.345456	-2.47177	0.0134447	NA
AT1G21830	NA	NA	100.234	-0.609269	0.247183	-2.46485	0.0137072	0.111085
AT3G47340	ASN1	encodes a glutamine-dependent asparagine synthetase, the predicted ASN1 peptide contains a purF-type glutamine-binding domain, and is expressed predominantly in shoot tissues, where light has a negative effect on its mRNA accumulation. Expression is induced within 3 hours of dark treatment, in senescing leaves and treatment with exogenous photosynthesis inhibitor. Induction of gene expression was…	52.3396	-0.790244	0.321033	-2.46157	0.0138332	NA
AT3G12830	SAUR72	NA	96.0225	0.601878	0.244542	2.46124	0.0138457	0.111637
AT5G19600	SULTR3;5	Encodes sulfate transporter Sultr3;5.	20.7958	-1.38396	0.562711	-2.45945	0.0139152	NA
AT1G30500	NF-YA7	NA	101.1	0.588515	0.23973	2.45491	0.0140921	0.113408
AT5G42785	NA	NA	34.7393	0.963385	0.392586	2.45394	0.0141299	NA
AT1G10280	NA	NA	75.5778	0.652142	0.265954	2.45208	0.0142031	0.113795
AT5G01250	NA	NA	49.4266	0.802929	0.329233	2.43879	0.0147367	NA
AT5G50580	AT-SAE1-2	Encodes one of the two subunits of the SUMO activation enzyme required during sumolation. Sumolation is a post-translational protein modification process similar to ubiquitination during which a polypeptide (SUMO) is covalently attached to a target protein.	8.62774	2.37661	0.97589	2.43533	0.0148782	NA
AT5G23170	NA	NA	74.617	0.643782	0.264606	2.43298	0.014975	0.117968
AT2G42850	CYP718	member of CYP718	18.2738	-1.38073	0.568906	-2.42698	0.015225	NA
AT5G48450	SKS3	Encodes a protein with two DUF26 domains and a signal peptide for secretion. The protein is transported to the apoplast when it is expressed as a GFP fusion protein.	86.9644	-0.607201	0.250383	-2.42509	0.0153045	0.119893
AT5G44910	NA	NA	64.1776	-0.700399	0.288955	-2.4239	0.0153548	0.120138
AT1G03070	AtLFG4	NA	48.89	0.794209	0.328396	2.41845	0.0155867	NA
AT1G18350	ATMKK7	MAP kinase kinase7. Member of plant mitogen-activated protein kinase kinase group D. Negative regulator of polar auxin transport. Overexpression leads to activation of basal and systemic acquired resistance.	11.8774	-1.76919	0.731637	-2.41812	0.0156008	NA
AT1G18710	AtMYB47	Member of the R2R3 factor gene family.	62.0294	0.707095	0.292891	2.41419	0.0157703	0.122859
AT1G04640	LIP2	Lipoyltransferase, located in mitochondria but not found in chloroplasts	88.553	0.587704	0.243599	2.41259	0.0158395	0.123247
AT4G24000	ATCSLG2	encodes a protein similar to cellulose synthase	21.8272	1.23244	0.511342	2.4102	0.0159439	NA
AT1G35710	NA	NA	39.1581	-0.906044	0.376119	-2.40893	0.0159995	NA
AT5G23990	ATFRO5	Encodes a ferric chelate reductase that is expressed at low levels in roots,shoots and flowers, but not cotyledons.	49.2438	0.785457	0.326236	2.40764	0.0160562	NA
AT5G36910	THI2.2	Encodes a thionin that is expressed at a low basal level in seedlings and shows circadian variation. Predicted to encode a PR (pathogenesis-related) protein. Belongs to the plant thionin (PR-13) family with the following members: At1g66100, At5g36910, At1g72260, At2g15010, At1g12663, At1g12660.	39.6769	0.906809	0.37717	2.40424	0.016206	NA
AT2G21050	LAX2	Encodes LAX2 (LIKE AUXIN RESISTANT), a member of the AUX1 LAX family of auxin influx carriers. Required for the establishment of embryonic root cell organization.	72.1349	0.653592	0.272429	2.39913	0.0164343	0.12694
AT2G36750	UGT73C1	NA	46.1778	0.859085	0.358491	2.39639	0.0165573	NA
AT2G20750	ATEXPB1	member of BETA-EXPANSINS. Naming convention from the Expansin Working Group (Kende et al, 2004. Plant Mol Bio)	20.2083	1.25293	0.523005	2.39563	0.0165919	NA
AT1G71000	NA	NA	18.368	1.32563	0.553491	2.39504	0.0166187	NA
AT4G08035	NA	NA	88.2781	-0.602388	0.251702	-2.39326	0.0166992	0.128415
AT4G21020	NA	NA	45.1393	0.837015	0.350735	2.38646	0.0170115	NA
AT1G29785	NA	NA	51.3045	0.768398	0.3225	2.38263	0.0171895	NA
AT5G02750	SGR9	NA	42.4959	-0.862373	0.362342	-2.38	0.0173126	NA
AT1G72940	NA	NA	32.2402	-0.984852	0.413833	-2.37983	0.0173207	NA
AT4G25250	PMEI4	NA	48.8988	0.781595	0.328559	2.37886	0.0173664	NA
AT1G23205	NA	NA	60.051	0.7409	0.311985	2.3748	0.0175586	0.132478
AT5G43870	FL1	NA	56.9137	0.720822	0.303792	2.37275	0.0176561	NA
AT5G37300	WSD1	Encodes a bifunctional enzyme, wax ester synthase (WS) and diacylglycerol acyltransferase (DGAT). In vitro assay indicated a ratio of 10.9 between its WS and DGAT activities. Both mutant and in vivo expression/analysis in yeast studies indicated a role in wax biosynthesis.	24.7822	1.14149	0.481287	2.37174	0.0177044	NA
AT1G23060	MDP40	NA	50.6661	-0.815521	0.344164	-2.36957	0.0178089	NA
AT5G44410	AtBBE27	NA	73.9731	0.648364	0.27427	2.36396	0.0180808	0.135531
AT4G25490	ATCBF1	Transcriptional activator that binds to the DRE/CRT regulatory element and induces COR (cold-regulated) gene expression increasing plant freezing tolerance. It encodes a member of the DREB subfamily A-1 of ERF/AP2 transcription factor family (CBF1). The protein contains one AP2 domain. There are six members in this subfamily, including CBF1, CBF2, and CBF3. This gene is involved in response to lo…	59.3527	0.704231	0.298703	2.35763	0.018392	0.137458
AT4G15340	04C11	Encodes a protein that catalyzes the production of the tricyclic triterpene arabidiol when expressed in yeast.	45.7252	-0.809144	0.343487	-2.35568	0.0184891	NA
AT5G66800	NA	NA	59.0077	0.700346	0.297537	2.35381	0.0185821	0.138715
AT3G06435	NA	NA	9.43811	-1.99699	0.848531	-2.35347	0.018599	NA
AT2G16586	NA	NA	7.88096	2.2037	0.939728	2.34504	0.0190249	NA
AT1G43910	NA	NA	70.4082	-0.651923	0.278037	-2.34473	0.0190408	0.141307
AT3G57760	ZRK6	NA	51.4613	-0.756532	0.322804	-2.34363	0.0190973	NA
AT2G24300	NA	NA	81.6419	-0.602922	0.257799	-2.33872	0.0193498	0.142765
AT1G14640	NA	NA	9.47583	-2.05016	0.877413	-2.3366	0.01946	NA
AT5G53710	NA	NA	74.3754	0.620818	0.265872	2.33503	0.0195418	0.143764
AT1G13770	RUS3	NA	65.229	-0.680314	0.292089	-2.32913	0.0198522	0.145541
AT3G21370	BGLU19	NA	19.9246	1.22439	0.526402	2.32597	0.0200203	NA
AT2G17890	AtCDPK16	member of Calcium Dependent Protein Kinase	7.05975	2.34374	1.00887	2.32312	0.0201725	NA
AT2G40390	NA	NA	31.0909	0.985245	0.424258	2.32228	0.0202178	NA
AT5G11590	TINY2	encodes a member of the DREB subfamily A-4 of ERF/AP2 transcription factor family. The protein contains one AP2 domain. There are 17 members in this subfamily including TINY.	22.7634	1.13521	0.488875	2.32209	0.0202279	NA
AT5G20860	NA	NA	15.1571	1.42865	0.616422	2.31765	0.0204684	NA
AT2G36295	NA	NA	44.2151	0.800486	0.34567	2.31575	0.0205718	NA
AT1G27461	NA	NA	76.121	0.606041	0.262404	2.30957	0.0209122	0.150784
AT5G38060	NA	NA	28.1898	1.00078	0.435004	2.30064	0.0214123	NA
AT5G01300	NA	NA	34.6427	0.901628	0.392086	2.29956	0.0214729	NA
AT2G46790	APRR9	Pseudo-response regulator PRR9. Involved in clock function. PRR7 and PRR9 are partially redundant essential components of a temperature-sensitive circadian system. CCA1 and LHY had a positive effect on PRR9. Interact with TOC1 in a yeast two-hybrid assay. Acts as transcriptional repressor of CCA1 and LHY.	5.54518	2.79099	1.2175	2.2924	0.0218826	NA
AT4G12520	NA	NA	76.779	0.597422	0.260637	2.29216	0.0218964	0.156106
AT3G13980	BG4	NA	42.6845	0.802556	0.350492	2.2898	0.0220331	NA
AT4G27150	AT2S2	NA	7.58106	2.16261	0.946249	2.28546	0.0222858	NA
AT5G39160	NA	NA	2.41402	4.83116	2.11426	2.28503	0.022311	NA
AT2G15880	LRX10	NA	69.1731	-0.640724	0.280852	-2.28135	0.0225275	0.159618
AT5G44390	AtBBE25	NA	31.433	-0.955904	0.419264	-2.27996	0.0226103	NA
AT5G04380	NA	NA	12.5838	1.56418	0.686452	2.27865	0.0226878	NA
AT3G61270	NA	NA	76.4747	0.594395	0.261109	2.27642	0.0228206	0.160719
AT3G53250	SAUR57	NA	25.7213	-1.05601	0.464088	-2.27545	0.0228789	NA
AT3G27650	LBD25	NA	28.8422	-0.997522	0.438412	-2.27531	0.0228875	NA
AT1G61300	NA	NA	42.3954	0.800211	0.352494	2.27014	0.0231989	NA
AT1G56430	ATNAS4	Encodes a protein with nicotianamine synthase activity.	64.5877	0.650349	0.286666	2.26867	0.0232886	0.162767
AT5G62140	NA	NA	120.824	0.730556	0.323321	2.25954	0.0238499	0.165204
AT3G63445	NA	NA	40.2866	-0.826074	0.366802	-2.2521	0.024316	NA
AT3G41762	NA	NA	20.6673	1.16116	0.51665	2.24747	0.0246098	NA
AT2G01940	ATIDD15	May be involved in an early event in shoot gravitropism such as gravity perception and/or a signaling process subsequent to amyloplast sedimentation as a putative transcription factor in gravity-perceptive cells.	42.6505	-0.793064	0.353305	-2.2447	0.0247875	NA
AT1G35140	EXL1	At1g35140 (At1g35140/T32G9_32) mRNA, complete cds	42.138	-0.823372	0.367675	-2.2394	0.0251298	NA
AT4G33790	CER4	Encodes an alcohol-forming fatty acyl-CoA reductase, involved in cuticular wax biosynthesis. Lines carrying recessive mutations are deficient in primary alcohol and have glossy stem surfaces.	20.7717	1.16925	0.522131	2.23939	0.0251306	NA
AT4G22610	NA	NA	72.385	-0.62864	0.280879	-2.23812	0.0252132	0.171769
AT5G04190	PKS4	Encodes phytochrome kinase substrate 4, a phytochrome signaling component involved in phototropism.	13.362	-1.50533	0.673237	-2.23595	0.0253548	NA
AT2G42280	AKS3	NA	65.2547	-0.649957	0.29079	-2.23514	0.0254079	0.17251
AT4G13395	DVL10	NA	12.1009	-1.61277	0.722651	-2.23174	0.0256324	NA
AT1G51270	NA	NA	14.0371	-1.46182	0.65535	-2.23059	0.0257082	NA
AT2G24560	NA	NA	44.5274	-0.782251	0.35095	-2.22895	0.0258173	NA
AT3G18850	LPAT5	NA	50.1813	0.721196	0.324321	2.22371	0.026168	NA
AT5G20820	AtSAUR76	NA	6.72795	-2.38218	1.07387	-2.21831	0.0265335	NA
AT3G47460	ATSMC2	member of SMC subfamily	66.625	-0.630357	0.284213	-2.2179	0.0265615	0.177724
AT5G55090	MAPKKK15	member of MEKK subfamily	33.428	-0.910707	0.410717	-2.21736	0.0265986	NA
AT4G01060	CPL3	Encodes a Myb-related protein similar to CPC. Involved in epidermal cell differentiation. Mutants have reduced numbers of root hairs and increased trichome branching. Involved in endoreduplication. Loss of function mutants are hypertrophic and early flowering.	31.936	0.908022	0.410158	2.21384	0.02684	NA
AT4G03070	AOP	Encodes a possible 2-oxoglutarate-dependent dioxygenase that is involved in glucosinolate biosynthesis. The gene is expressed in all ecotypes examined but the enzymatic activity has not been determined experimentally. In Col, there is one copy of this gene (aka AOP1.1) but Ler contains two copies, AOP1.1 and a tightly linked AOP1.2.	36.9293	0.843572	0.381076	2.21366	0.0268523	NA
AT1G04230	NA	NA	65.873	-0.652948	0.295026	-2.21319	0.0268847	0.178991
AT4G36850	NA	NA	13.9768	-1.44832	0.654603	-2.21252	0.0269308	NA
AT1G10550	XET	Encodes a membrane-localized protein that is predicted to function during cell wall modification.Overexpression of XTH33 results in abnormal cell morphology. It's expression is under epigenetic control by ATX1.	26.6243	-1.00563	0.454689	-2.21169	0.0269882	NA
AT1G78990	NA	NA	45.8545	0.783611	0.354694	2.20926	0.0271566	NA
AT5G40420	OLE2	Encodes oleosin2, a protein found in oil bodies, involved in seed lipid accumulation. Suppression of OLEO1 (and OLEO2) resulted in an aberrant phenotype of embryo cells that contain unusually large oilbodies that are not normally observed in seeds. Changes in the size of oilbodies caused disruption of storage organelles, altering accumulation of lipids and proteins and causing delay in germinatio…	28.3598	0.959939	0.435905	2.20217	0.0276531	NA
AT1G76470	NA	NA	27.0951	-1.02365	0.464859	-2.20207	0.0276605	NA
AT2G32870	NA	NA	50.3921	0.738119	0.335287	2.20145	0.0277042	NA
AT4G39480	CYP96A9	member of CYP96A	21.5707	-1.12745	0.5127	-2.19904	0.0278752	NA
AT1G08840	emb2411	NA	50.3357	-0.715918	0.325625	-2.1986	0.0279064	NA
AT2G27690	CYP94C1	Encodes a CYP94C1. Has highest omega-hydroxylase activity with 9,10-epoxystearic acid, while also metabolized lauric acid (C12:0) and C18 unsaturated fatty acids. Gene expression is induced in response to wounding and jasmonic acid treatment.	35.2319	-0.871578	0.396996	-2.19543	0.0281326	NA
AT5G19110	NA	NA	64.4385	-0.625176	0.286636	-2.18108	0.0291773	0.189077
AT2G46640	TAC1	NA	62.3735	0.629775	0.28908	2.17855	0.029365	0.189825
AT3G54040	NA	NA	69.4627	0.607845	0.279082	2.17801	0.0294049	0.189889
AT2G39518	CASPL4D2	NA	73.9177	-0.591727	0.271738	-2.17756	0.0294387	0.189972
AT2G42330	NA	NA	55.0592	-0.669402	0.30967	-2.16166	0.0306444	NA
AT3G01060	NA	NA	62.7101	0.629076	0.291073	2.16123	0.0306776	0.195324
AT2G27130	NA	NA	46.5313	-0.73803	0.342038	-2.15774	0.030948	NA
AT4G33660	AthCYSTM11	NA	49.5536	0.699755	0.324483	2.15652	0.0310431	NA
AT4G31830	NA	NA	18.7593	1.18043	0.547446	2.15625	0.0310641	NA
AT5G24340	NA	NA	73.7879	-0.593515	0.275413	-2.155	0.0311616	0.197809
AT4G29780	NA	NA	65.1641	-0.62009	0.288091	-2.15241	0.0313649	0.198871
AT2G27920	SCPL51	NA	41.8289	0.764924	0.355528	2.15152	0.0314355	NA
AT1G65120	NA	NA	8.08995	-1.98493	0.924821	-2.14629	0.0318502	NA
AT2G26020	PDF1.2b	Predicted to encode a PR (pathogenesis-related) protein. Belongs to the plant defensin (PDF) family with the following members: At1g75830/PDF1.1, At5g44420/PDF1.2a, At2g26020/PDF1.2b, At5g44430/PDF1.2c, At2g26010/PDF1.3, At1g19610/PDF1.4, At1g55010/PDF1.5, At2g02120/PDF2.1, At2g02100/PDF2.2, At2g02130/PDF2.3, At1g61070/PDF2.4, At5g63660/PDF2.5, At2g02140/PDF2.6, At5g38330/PDF3.1 and At4g30070/PDF…	2.36103	-4.56805	2.12997	-2.14465	0.0319805	NA
AT2G40640	NA	NA	32.1562	-0.87857	0.410611	-2.13966	0.032382	NA
AT5G38200	NA	NA	40.7703	-0.776333	0.363355	-2.13657	0.0326332	NA
AT5G24105	AGP41	Encodes a putative arabinogalactan-protein (AGP41).	22.171	1.12081	0.525337	2.13352	0.0328825	NA
AT1G54200	BG3	NA	63.7375	0.616776	0.289214	2.13259	0.0329582	0.205815
AT4G27140	AT2S1	NA	3.69102	3.88744	1.82746	2.12724	0.0334005	NA
AT2G17680	NA	NA	27.274	0.955673	0.449363	2.12673	0.0334427	NA
AT1G07410	ATRAB-A2B	NA	33.6087	0.865651	0.408054	2.12141	0.033887	NA
AT4G09200	NA	NA	6.54984	3.79645	1.79564	2.11426	0.0344928	NA
AT1G71030	ATMYBL2	Encodes a putative myb family transcription factor. In contrast to most other myb-like proteins its myb domain consists of a single repeat. A proline-rich region potentially involved in transactivation is found in the C-terminal part of the protein. Its transcript accumulates mainly in leaves.	36.2737	-0.829424	0.392885	-2.11111	0.0347628	NA
AT5G66630	DAR5	NA	29.3602	-0.905785	0.429792	-2.10749	0.0350748	NA
AT4G25480	ATCBF3	encodes a member of the DREB subfamily A-1 of ERF/AP2 transcription factor family (CBF3). The protein contains one AP2 domain. There are six members in this subfamily, including CBF1, CBF2, and CBF3. This gene is involved in response to low temperature and abscisic acid.	36.0854	0.805147	0.382078	2.10728	0.0350932	NA
AT4G22200	AKT2	Encodes AKT2, a photosynthate- and light-dependent inward rectifying potassium channel with unique gating properties that are regulated by phosphorylation. Expressed in guard cell protoplasts and in the phloem and xylem of aerial portions of the plant. The channel can coassemble with another K+ channel, KAT1, in vitro. In guard cells, AKT2/3 is responsible for the Ca2+ sensitivity of the K+ uptak…	55.1069	0.657117	0.312138	2.10521	0.0352729	NA
AT3G09640	APX1B	Encodes a cytosolic ascorbate peroxidase APX2. Ascorbate peroxidases are enzymes that scavenge hydrogen peroxide in plant cells. Eight types of APX have been described for Arabidopsis: three cytosolic (APX1, APX2, APX6), two chloroplastic types (stromal sAPX, thylakoid tAPX), and three microsomal (APX3, APX4, APX5) isoforms.	30.3259	0.884075	0.420201	2.10393	0.0353841	NA
AT1G52040	ATMBP	Encodes myrosinase-binding protein expressed in flowers.	58.032	0.663102	0.315894	2.09912	0.0358059	0.21809
ENSRNA049494337	NA	NA	20.6374	1.10478	0.526656	2.09772	0.0359296	NA
AT3G48240	NA	NA	45.776	0.728546	0.348187	2.0924	0.0364027	NA
AT1G73380	NA	NA	46.1057	-0.726626	0.347758	-2.08946	0.0366664	NA
AT3G49640	NA	NA	50.5014	-0.694572	0.332909	-2.08637	0.0369449	NA
AT5G24870	NA	NA	59.7433	0.623053	0.298802	2.08517	0.037054	0.224216
AT3G62860	MAGL12	NA	51.4568	-0.668179	0.320521	-2.08467	0.0370995	NA
AT5G64210	AOX2	encodes an isoform of alternative oxidase, which is expressed in rosettes, stems, and roots. Transcript accumulates in dry seeds and decreased upon germination and is not affected by actinomycin A. Protein is localized to mitochondria.	15.5475	1.30187	0.625185	2.08238	0.037308	NA
AT5G26920	CBP60G	Encodes a calmodulin-binding protein CBP60g (calmodulin binding protein 60-like.g). The calmodulin-binding domain is located near the N-terminus; calmodulin binding is dependent on Ca(2+). Inducible by both bacterial pathogen and MAMP (microbe-associated molecular pattern) treatments. Bacterial growth is enhanced in cbp60g mutants. cbp60g mutants also show defects in salicylic acid (SA) accumulat…	34.0581	-0.861254	0.414158	-2.07953	0.0375687	NA
AT1G17970	NA	NA	62.2597	0.602934	0.290152	2.07799	0.0377099	0.2271
AT4G38540	NA	NA	15.2237	-1.31401	0.633707	-2.07352	0.0381237	NA
AT1G08173	NA	NA	17.7426	1.16415	0.5621	2.07107	0.0383518	NA
AT5G65070	AGL69	Encodes MADS-box containing FLC paralog. Five splice variants have been identified but not characterized with respect to expression patterns and/or differing function. Overexpression of the gene in the Landsberg ecotype leads to a delay in flowering, transcript levels of MAF4 are reduced after a 6 week vernalization.	10.7899	1.53684	0.744424	2.06447	0.0389732	NA
AT1G24130	NA	NA	40.0693	0.743838	0.361425	2.05807	0.0395835	NA
AT1G09180	ATSAR1	A member of ARF-like GTPase family. A thaliana has 21 members, in two subfamilies, ARF and ARF-like (ARL) GTPases.	15.741	1.24281	0.60466	2.05539	0.0398417	NA
AT2G35710	PGSIP7	NA	29.2064	-0.885532	0.430962	-2.05478	0.0399002	NA
AT4G10090	ELP6	NA	37.5999	-0.786454	0.383	-2.05341	0.0400333	NA
AT1G35230	AGP5	Encodes arabinogalactan-protein (AGP5).	10.0803	1.5791	0.770395	2.04973	0.0403908	NA
AT4G25780	AtCAPE2	NA	47.6671	0.674828	0.32992	2.04543	0.0408129	NA
AT1G65560	NA	NA	59.7873	0.612252	0.299394	2.04497	0.040858	0.240354
AT5G13840	CCS52B	NA	60.8876	-0.614652	0.300666	-2.0443	0.0409237	0.240517
AT1G58848	NA	NA	14.7263	1.30734	0.640871	2.03994	0.0413562	NA
AT2G18340	NA	NA	8.31643	1.78622	0.877608	2.03533	0.0418179	NA
AT2G47550	NA	NA	62.5368	-0.590883	0.290852	-2.03156	0.0421984	0.245393
AT1G70810	CAR7	NA	37.699	-0.763966	0.376367	-2.02984	0.0423723	NA
AT5G17250	NA	NA	63.7666	-0.587694	0.289989	-2.0266	0.042703	0.247184
AT5G25190	ESE3	encodes a member of the ERF (ethylene response factor) subfamily B-6 of ERF/AP2 transcription factor family. The protein contains one AP2 domain. There are 12 members in this subfamily including RAP2.11.	26.4393	-0.913346	0.452746	-2.01735	0.043659	NA
AT1G08300	NVL	NA	27.624	-0.888525	0.441627	-2.01194	0.0442266	NA
AT4G19170	CCD4	chloroplast-targeted member of a family of enzymes similar to nine-cis-epoxycarotenoid dioxygenase	28.6115	0.869024	0.432137	2.01099	0.0443261	NA
AT1G24140	AT3-MMP	NA	17.7866	1.12893	0.561498	2.01056	0.0443715	NA
ATCG00200	NA	NA	32.4639	-0.869152	0.432556	-2.00934	0.0445009	NA
AT2G20825	ULT2	NA	42.7684	0.713252	0.355673	2.00536	0.0449249	NA
AT3G46110	AuxRP3	NA	23.1607	-1.00517	0.501315	-2.00506	0.0449565	NA
AT1G61370	NA	NA	40.6895	-0.723436	0.360898	-2.00454	0.045012	NA
AT3G33528	NA	NA	2.19546	-4.45708	2.22475	-2.00341	0.0451337	NA
AT3G49970	NA	NA	13.3146	-1.34099	0.669756	-2.0022	0.0452631	NA
AT2G20835	NA	NA	35.3901	0.768845	0.384085	2.00175	0.0453111	NA
AT1G66590	ATCOX19-1	NA	23.0348	-0.977161	0.489593	-1.99586	0.0459488	NA
AT3G20760	NA	NA	48.6872	0.658907	0.330511	1.9936	0.0461959	NA
AT5G53010	NA	NA	58.2347	-0.602942	0.303677	-1.98547	0.0470917	0.264159
AT1G54160	NF-YA5	Encodes a member of the CCAAT-binding transcription factor (CBF-B/NF-YA) family. Expression is upregulated in response to ABA and drought. This regulation appears to be mediated by MIR169A which is downregulated in response to drought. NFYA5 is a target of MIR169A. Loss of function mutations are hypersensitive to drought.	28.5556	0.866082	0.436319	1.98498	0.0471471	NA
AT4G16640	AT1-MMP	NA	33.1563	0.78623	0.396869	1.98108	0.047582	NA
AT5G12030	AT-HSP17.6A	Encodes a cytosolic small heat shock protein with chaperone activity that is induced by heat and osmotic stress and is also expressed late in seed development.	36.6813	0.776568	0.392092	1.98057	0.0476391	NA
AT5G49230	HRB1	Identified in a screen for mutations hypersensitive to red and blue light. Mutants have shorter hypocotyls. Encodes a nuclear localized protein with similarity to drought induced proteins. Contains a ZZ zinc finger domain which is thought to mediate protein-protein interactions.May be involved in red and blue light signal transduction.	57.3669	-0.607921	0.307157	-1.97919	0.0477947	0.265869
AT4G01026	PYL7	Encodes a member of the PYR (pyrabactin resistance )/PYL(PYR1-like)/RCAR (regulatory components of ABA receptor) family proteins with 14 members. PYR/PYL/RCAR family proteins function as abscisic acid sensors. Mediate ABA-dependent regulation of protein phosphatase 2Cs ABI1 and ABI2. PYL/RCAR family proteins function as abscisic acid sensors. Mediate ABA-dependent regulation of ABI1 and ABI2.	41.0443	-0.716155	0.362029	-1.97817	0.0479096	NA
AT2G28570	NA	NA	48.4585	-0.651756	0.329529	-1.97784	0.0479465	NA
AT4G29110	NA	NA	48.0337	0.667341	0.338043	1.97413	0.0483666	NA
AT2G37530	NA	NA	51.5906	0.631872	0.320174	1.97352	0.0484359	NA
AT5G50800	AtSWEET13	NA	37.9055	0.729879	0.370952	1.96758	0.0491158	NA
AT3G23550	DTX18	NA	15.1753	-1.22074	0.620464	-1.96746	0.0491304	NA
AT2G28130	ASAP1	NA	59.2449	-0.605642	0.308287	-1.96454	0.0494674	0.271013
AT1G67210	NA	NA	33.172	-0.790133	0.402484	-1.96314	0.0496299	NA
AT5G19060	NA	NA	22.3918	0.959185	0.489171	1.96084	0.0498982	NA
AT1G69520	NA	NA	29.8997	-0.831585	0.424183	-1.96044	0.0499444	NA

## Sheet: Supplementary  Dataset 3
Supplementary Dataset 3: hyper-methylated peaks identified in alkbh10b-1 (results from MeTDiff).
chr	chromStart	chromEnd	name	symbol	description	score	strand	thickStart	thickEnd	itemRgb	blockCount	blockSizes	blockStarts	lg.p	lg.fdr	fold_enrchment	diff.lg.fdr	diff.lg.p	diff.log2.fc
1	110830	110951	AT1G01260	JAM2	NA	3e-05	+	110830	110951	0	1	121,	0	-4.53	-4.13	2.33	-3.42	-4.06	1.43
1	115391	115501	AT1G01290	CNX3	COFACTOR OF NITRATE REDUCTASE AND XANTHINE DEHYDROGENASE 3. Encodes a protein involved in molybdenum cofactor biosynthesis. Homologous to E.coli MoaC. Expression is low in all tissues examined, except in roots. Appears to have targeting signals for chloroplast or mitochondria	3.2e-05	+	115391	115501	0	1	110,	0	-4.5	-3.75	1.92	-2.16	-2.64	1.83
1	117122	117282	AT1G01300	NA	NA	2.6e-09	+	117122	117282	0	1	160,	0	-8.59	-7.96	1.48	-7.72	-8.77	0.601
1	117351	117501	AT1G01300	NA	NA	2.6e-09	+	117351	117501	0	1	150,	0	-8.59	-7.96	1.66	-11.9	-13.3	0.882
1	117550	117650	AT1G01300	NA	NA	2.6e-09	+	117550	117650	0	1	100,	0	-8.59	-7.96	1.19	-434	-434	1.07
1	142258	142491	AT1G01360	PYL9	Encodes RCAR1 (regulatory components of ABA receptor). Interacts with and regulates the type 2C protein phosphatases (PP2Cs) ABI1 and ABI2. Functions as abscisic acid sensor.	7.1e-10	+	142258	142491	0	2	23,68,	0,165	-9.15	-8.48	1.35	-6.48	-7.43	0.982
1	165166	165247	AT1G01448	NA	NA	0.00026	+	165166	165247	0	1	81,	0	-3.58	-2.86	1.6	-5.47	-6.33	3.66
1	185400	185491	AT1G01500	NA	NA	2.2e-08	+	185400	185491	0	1	91,	0	-7.65	-7.08	1.3	-1.59	-1.96	0.517
1	187404	187584	AT1G01510	AN	Encodes a homolog of human CtBP. Mutant has longer and thicker leaves than wild type. Involved in controlling polar cell expansion in the leaf width direction.	2.5e-12	+	187404	187584	0	1	180,	0	-11.6	-10.8	4.45	-434	-434	1.7
1	196063	196254	AT1G01540	NA	NA	3.5e-09	+	196063	196254	0	1	191,	0	-8.45	-7.83	3.54	-434	-434	1.43
1	229098	229248	AT1G01630	NA	NA	3.9e-07	+	229098	229248	0	1	150,	0	-6.41	-5.93	2.35	-5.54	-6.4	0.796
1	289077	289343	AT1G01790	ATKEA1	K efflux antiporter KEA1	1e-13	+	289077	289343	0	2	14,107,	0,159	-13	-12.1	2.15	-7.93	-8.99	0.942
1	312001	312102	AT1G01900	ATSBT1.1	Encodes AtSBT1.1, a subtilisin-like serine protease. Cleaves the phytosulfokine AtPSK4, a growth promoting peptide.	7.9e-08	+	312001	312102	0	1	101,	0	-7.1	-6.57	1.77	-434	-434	2.34
1	312300	312391	AT1G01900	ATSBT1.1	Encodes AtSBT1.1, a subtilisin-like serine protease. Cleaves the phytosulfokine AtPSK4, a growth promoting peptide.	7.9e-08	+	312300	312391	0	1	91,	0	-7.1	-6.57	1.26	-5.04	-5.86	0.852
1	346194	346345	AT1G02000	GAE2	UDP-D-glucuronate 4-epimerase	3.2e-14	+	346194	346345	0	1	151,	0	-13.5	-12.5	1.91	-10.7	-12	1.33
1	346703	346824	AT1G02000	GAE2	UDP-D-glucuronate 4-epimerase	3.2e-14	+	346703	346824	0	1	121,	0	-13.5	-12.5	1.63	-2.76	-3.32	0.608
1	347003	347194	AT1G02000	GAE2	UDP-D-glucuronate 4-epimerase	3.2e-14	+	347003	347194	0	1	191,	0	-13.5	-12.5	3.08	-1.31	-1.64	0.632
1	392990	393539	AT1G02110	NA	NA	4.1e-07	+	392990	393539	0	1	549,	0	-6.39	-5.91	2.81	-8.35	-9.46	0.628
1	394300	394411	AT1G02110	NA	NA	3.7e-07	+	394300	394411	0	1	111,	0	-6.43	-5.95	2.18	-2.43	-2.94	0.816
1	411921	412171	AT1G02170	ATMC1	Metacaspase AtMCP1b. Arginine/lysine-specific cysteine protease activity. Induces apoptosis in yeast. Contains Pfam profile PF00656: ICE-like protease (caspase) p20 domain	5e-11	+	411921	412171	0	1	250,	0	-10.3	-9.55	3.13	-11.8	-13.2	0.883
1	412929	413096	AT1G02170	ATMC1	Metacaspase AtMCP1b. Arginine/lysine-specific cysteine protease activity. Induces apoptosis in yeast. Contains Pfam profile PF00656: ICE-like protease (caspase) p20 domain	2.2e-06	+	412929	413096	0	2	74,17,	0,150	-5.66	-5.22	1.65	-2.9	-3.48	0.665
1	419419	419570	AT1G02205	CER1	Expression of the CER1 gene associated with production of stem epicuticular wax and pollen fertility. Biochemical studies showed that cer1 mutants are blocked in the conversion of stem wax C30 aldehydes to C29 alkanes, and they also lack the secondary alcohols and ketones. These suggested the CER1 protein is an aldehyde decarbonylase, but the exact molecular function of this protein remains to be…	1.6e-12	+	419419	419570	0	1	151,	0	-11.8	-10.9	1.44	-434	-434	1.1
1	421020	421269	AT1G02205	CER1	Expression of the CER1 gene associated with production of stem epicuticular wax and pollen fertility. Biochemical studies showed that cer1 mutants are blocked in the conversion of stem wax C30 aldehydes to C29 alkanes, and they also lack the secondary alcohols and ketones. These suggested the CER1 protein is an aldehyde decarbonylase, but the exact molecular function of this protein remains to be…	1.6e-12	+	421020	421269	0	2	71,79,	0,170	-11.8	-10.9	1.94	-434	-434	1.09
1	564575	565491	AT1G02640	ATBXL2	encodes a protein similar to a beta-xylosidase located in the extracellular matrix. This is a member of glycosyl hydrolase family 3 and has six other closely related members.	8.5e-06	+	564575	565491	0	2	122,59,	0,857	-5.07	-4.66	3	-7.87	-8.93	1.81
1	589741	589989	AT1G02705	NA	NA	5.8e-08	+	589741	589989	0	1	248,	0	-7.24	-6.71	5.68	-11.4	-12.7	0.961
1	761360	761511	AT1G03160	FZL	A new plant-specific member of the dynamin superfamily; defines a new protein class within the dynamin superfamily of membrane remodeling GTPases that regulates organization of the thylakoid network in plants. Targeted to chloroplasts and associated with thylakoid and envelope membranes as punctate structures. Knockout mutants have abnormalities in chloroplast and thylakoid morphology, including …	2.5e-07	+	761360	761511	0	1	151,	0	-6.61	-6.12	1.79	-2.7	-3.25	0.713
1	787189	787429	AT1G03220	NA	NA	1.3e-08	+	787189	787429	0	1	240,	0	-7.9	-7.32	1.62	-434	-434	0.803
1	790129	790450	AT1G03230	NA	NA	5e-11	+	790129	790450	0	1	321,	0	-10.3	-9.52	1.92	-12.4	-13.8	0.707
1	898927	899207	AT1G03600	PSB27	NA	1.6e-15	+	898927	899207	0	1	280,	0	-14.8	-13.8	2.34	-434	-434	0.945
1	991624	992451	AT1G03900	ABCI18	member of NAP family, an heterogeneous subfamily of the ATP-binding Cassette (ABC) superfamily of membrane transporters. The NAPs proteins are characterized by having only one nucleotide-binding folds (NBFs) domain.	5.8e-09	+	991624	992451	0	2	122,9,	0,818	-8.24	-7.64	1.51	-3.75	-4.43	0.394
1	1014471	1014649	AT1G03960	NA	NA	3.7e-07	+	1014471	1014649	0	2	72,29,	0,149	-6.43	-5.94	2.9	-3.42	-4.07	1.26
1	1018147	1018278	AT1G03970	GBF4	encodes a basic leucine zipper G-box binding factor that can bind to G-box motifs only as heterodimers with GBF2 or GBF3. A single amino acid change can confer G-box binding as homodimers.	1.7e-09	+	1018147	1018278	0	1	131,	0	-8.78	-8.13	1.45	-5.13	-5.96	1.18
1	1018676	1019007	AT1G03970	GBF4	encodes a basic leucine zipper G-box binding factor that can bind to G-box motifs only as heterodimers with GBF2 or GBF3. A single amino acid change can confer G-box binding as homodimers.	1.7e-09	+	1018676	1019007	0	1	331,	0	-8.78	-8.13	2.59	-2.57	-3.1	0.461
1	1092364	1092635	AT1G04160	ATXIB	Encodes a member of the type XI myosin protein family involved in root hair elongation.	1.1e-06	+	1092364	1092635	0	2	57,64,	0,207	-5.97	-5.11	2.42	-1.79	-2.2	0.934
1	1120503	1120604	AT1G04247	NA	NA	1.5e-07	+	1120503	1120604	0	1	101,	0	-6.81	-6.3	1.37	-11.9	-13.2	0.52
1	1122146	1122317	AT1G04247	NA	NA	1.9e-05	+	1122146	1122317	0	1	171,	0	-4.71	-4.31	1.69	-14.4	-16	0.509
1	1241094	1241275	AT1G04550	BDL	IAA12/BDL plays a role in auxin-mediated processes of apical-basal patterning in the embryo. bdl mutants lack a primary root meristem	2.7e-07	+	1241094	1241275	0	1	181,	0	-6.57	-6.08	1.48	-3.16	-3.77	0.844
1	1470126	1470305	AT1G05100	MAPKKK18	member of MEKK subfamily	1.9e-06	+	1470126	1470305	0	1	179,	0	-5.71	-5.27	1.96	-6.31	-7.25	0.423
1	1470572	1470712	AT1G05100	MAPKKK18	member of MEKK subfamily	0.0017	+	1470572	1470712	0	1	140,	0	-2.76	-2.39	2.78	-3.14	-3.74	0.417
1	1530956	1531036	AT1G05260	RCI3	Encodes a cold-inducible cationic peroxidase that is involved in the stress response. In response to low temperature, RCI3 transcripts accumulate in the aerial part and in roots of etiolated seedlings but only in roots of light-grown seedlings.	2e-12	+	1530956	1531036	0	1	80,	0	-11.7	-10.9	1.3	-8.88	-10	0.818
1	1531234	1531345	AT1G05260	RCI3	Encodes a cold-inducible cationic peroxidase that is involved in the stress response. In response to low temperature, RCI3 transcripts accumulate in the aerial part and in roots of etiolated seedlings but only in roots of light-grown seedlings.	4.4e-10	+	1531234	1531345	0	1	111,	0	-9.36	-8.67	1.49	-8.08	-9.16	0.876
1	1600680	1600975	AT1G05450	NA	Encodes a Protease inhibitor/seed storage/LTP family protein	2e-11	+	1600680	1600975	0	3	21,54,35,	0,128,260	-10.7	-9.92	1.57	-3.78	-4.46	0.731
1	1671461	1671552	AT1G05590	ATHEX3	Encodes a protein with &#946;-hexosaminidase activity (the enzyme is active with p-nitrophenyl-&#946;-N-acetylglucosaminide as substrate but displayed only a minor activity toward p-nitrophenyl-&#946;-N-acetylgalactosaminide). Chitotriose-PA was digested almost completely overnight by a 50% ammonium sulfate fraction of a supernatant yeast expressing AtHEX3.	2.1e-07	+	1671461	1671552	0	1	91,	0	-6.68	-6.19	1.41	-3.85	-4.54	1.49
1	1671731	1671842	AT1G05590	ATHEX3	Encodes a protein with &#946;-hexosaminidase activity (the enzyme is active with p-nitrophenyl-&#946;-N-acetylglucosaminide as substrate but displayed only a minor activity toward p-nitrophenyl-&#946;-N-acetylgalactosaminide). Chitotriose-PA was digested almost completely overnight by a 50% ammonium sulfate fraction of a supernatant yeast expressing AtHEX3.	2.1e-07	+	1671731	1671842	0	1	111,	0	-6.68	-6.19	1.57	-2.37	-2.87	1.03
1	1744951	1745162	AT1G05805	AKS2	NA	7.9e-16	+	1744951	1745162	0	1	211,	0	-15.1	-14	1.5	-8.99	-10.1	0.873
1	1821498	1821807	AT1G06002	NA	NA	9.1e-05	+	1821498	1821807	0	1	309,	0	-4.04	-3.65	1.97	-434	-434	0.807
1	1823757	1823987	AT1G06010	NA	NA	5e-12	+	1823757	1823987	0	1	230,	0	-11.3	-10.4	6.67	-2.33	-2.83	0.754
1	1992446	1992708	AT1G06510	NA	NA	8.7e-07	+	1992446	1992708	0	2	99,2,	0,260	-6.06	-5.6	1.44	-8.28	-9.38	1.28
1	2001868	2002385	AT1G06530	PMD2	NA	1.3e-12	+	2001868	2002385	0	1	517,	0	-11.9	-11	5.7	-3.2	-3.82	0.295
1	2025763	2025953	AT1G06620	NA	encodes a protein whose sequence is similar to a 2-oxoglutarate-dependent dioxygenase	2.5e-09	+	2025763	2025953	0	1	190,	0	-8.61	-7.98	2.79	-8.6	-9.72	1.01
1	2031217	2031388	AT1G06630	NA	NA	4.1e-07	+	2031217	2031388	0	1	171,	0	-6.39	-5.91	2.5	-2.7	-3.25	0.611
1	2047164	2047325	AT1G06670	NIH	nuclear DEIH-box helicase (NIH) encoding a putative RNA and/or DNA helicase homologous to a group of nucleic acid helicases from the DEAD/H family with nuclear DEIH-box helicase (NIH) distinct N- and C-terminal regions that differ from animal DEIH proteins	6.3e-11	+	2047164	2047325	0	1	161,	0	-10.2	-9.42	2.08	-2.14	-2.61	0.554
1	2048021	2048152	AT1G06680	OE23	Encodes a 23 kD extrinsic protein that is part of photosystem II and participates in the regulation of oxygen evolution.	7.9e-08	+	2048021	2048152	0	1	131,	0	-7.1	-6.58	1.28	-10.6	-11.9	0.333
1	2067708	2067808	AT1G06730	NA	NA	0.00043	+	2067708	2067808	0	1	100,	0	-3.37	-2.99	1.52	-2.78	-3.34	1.01
1	2089804	2089894	AT1G04513	NA	NA	1.4e-07	+	2089804	2089894	0	1	90,	0	-6.85	-5.92	2.27	-1.43	-1.77	0.888
1	2105305	2105585	AT1G06850	AtbZIP52	NA	1.8e-08	+	2105305	2105585	0	1	280,	0	-7.75	-7.18	2.25	-2.73	-3.29	0.54
1	2204662	2204743	AT1G07180	ATNDI1	Internal NAD(P)H dehydrogenase in mitochondria. The predicted protein sequence has high homology with other designated NAD(P)H DHs from microorganisms; the capacity for matrix NAD(P)H oxidation via the rotenone-insensitive pathway is significantly reduced in the Atndi1 mutant plant line; the in vitro translation product of AtNDI1 is imported into isolated mitochondria and located on the inside of…	3.6e-05	+	2204662	2204743	0	1	81,	0	-4.44	-3.69	1.43	-1.36	-1.69	1.74
1	2224054	2224245	AT1G07240	UGT71C5	NA	1.7e-07	+	2224054	2224245	0	1	191,	0	-6.76	-6.25	2.04	-9.77	-11	1.21
1	2225998	2226299	AT1G07250	UGT71C4	NA	5e-11	+	2225998	2226299	0	1	301,	0	-10.3	-9.56	3.21	-434	-434	0.828
1	2239347	2239508	AT1G07280	NA	NA	7.9e-12	+	2239347	2239508	0	1	161,	0	-11.1	-10.3	2.52	-434	-434	1.71
1	2249205	2249385	AT1G07320	EMB2784	encodes a plastid ribosomal protein L4	3.1e-09	+	2249205	2249385	0	1	180,	0	-8.51	-7.88	1.54	-434	-434	0.852
1	2249652	2249803	AT1G07320	EMB2784	encodes a plastid ribosomal protein L4	8.3e-09	+	2249652	2249803	0	1	151,	0	-8.08	-7.48	1.67	-1.45	-1.8	0.221
1	2249911	2250121	AT1G07320	EMB2784	encodes a plastid ribosomal protein L4	8.3e-09	+	2249911	2250121	0	1	210,	0	-8.08	-7.48	3.58	-7.71	-8.76	0.826
1	2307105	2307306	AT1G07510	ftsh10	encodes an FtsH protease that is localized to the mitochondrion	5.4e-08	+	2307105	2307306	0	2	75,26,	0,175	-7.27	-6.73	1.44	-1.95	-2.38	0.75
1	2369270	2369409	AT1G07660	NA	NA	3.7e-07	+	2369270	2369409	0	1	139,	0	-6.43	-5.95	1.49	-3.63	-4.29	0.625
1	2395862	2395943	AT1G07728	NA	NA	2.5e-06	+	2395862	2395943	0	1	81,	0	-5.6	-5.16	1.69	-1.38	-1.72	0.879
1	2396740	2396830	AT1G07728	NA	NA	3.6e-07	+	2396740	2396830	0	1	90,	0	-6.44	-5.95	1.85	-7.18	-8.19	1.68
1	2425855	2426114	AT1G07840	NA	NA	1.9e-06	+	2425855	2426114	0	2	7,163,	0,96	-5.72	-5.27	1.7	-3.27	-3.9	0.729
1	2475750	2475959	AT1G07985	NA	NA	2e-09	+	2475750	2475959	0	1	209,	0	-8.69	-8.06	2.27	-4.48	-5.24	0.459
1	2608544	2608635	AT1G08280	NA	NA	8.5e-08	+	2608544	2608635	0	1	91,	0	-7.07	-6.55	1.46	-6.85	-7.83	1.73
1	2620987	2621127	AT1G04647	NA	NA	6e-08	+	2620987	2621127	0	1	140,	0	-7.22	-6.69	2.34	-1.6	-1.97	0.438
1	2621176	2621327	AT1G04647	NA	NA	6e-08	+	2621176	2621327	0	1	151,	0	-7.22	-6.69	1.5	-12.1	-13.5	1.09
1	2639848	2639999	AT1G08370	ATDCP1	Encodes DCP1 involved in mRNA decapping. DCP1 forms a mRNA decapping complex with DCP2 (At5g13570) and VCS (VARICOSE) (At3g13300). However, unlike DCP2, DCP1 itself does not have mRNA decapping activity in vitro. DCP1, DCP2 and VCS colocalize in cytoplasmic loci, which are putative Arabidopsis mRNA processing bodies. Null mutants of DCP1, DCP2, and VCS accumulate capped mRNAs with a reduced degra…	1.9e-10	+	2639848	2639999	0	1	151,	0	-9.73	-9.01	2.01	-434	-434	1.17
1	2656510	2656831	AT1G08420	BSL2	NA	8.7e-10	+	2656510	2656831	0	1	321,	0	-9.06	-8.4	2.8	-7.1	-8.1	0.73
1	2696629	2696720	AT1G08520	ALB-1V	Encodes the CHLD subunit of the Mg-chelatase enzyme involved in chlorophyll biosynthesis. Lines carrying recessive mutations of this locus are white and seedling lethal.	5.2e-08	+	2696629	2696720	0	1	91,	0	-7.28	-6.75	1.31	-8.83	-9.97	0.655
1	2774130	2774291	AT1G08720	ATEDR1	enhanced disease resistance 1 (EDR1) confers resistance to powdery mildew disease caused by the fungus Erysiphe cichoracearum	3.6e-09	+	2774130	2774291	0	1	161,	0	-8.44	-7.82	2.72	-4.77	-5.56	0.998
1	2805472	2805593	AT1G08760	NA	NA	9.5e-08	+	2805472	2805593	0	1	121,	0	-7.02	-6.5	2.03	-3.56	-4.22	0.829
1	2806370	2806794	AT1G08760	NA	NA	7.9e-08	+	2806370	2806794	0	2	94,37,	0,387	-7.1	-6.58	2.21	-3.34	-3.97	0.842
1	2860290	2860381	AT1G08910	NA	NA	3.5e-05	+	2860290	2860381	0	1	91,	0	-4.46	-4.07	1.28	-8.99	-10.1	1.9
1	2878006	2878116	AT1G08940	NA	NA	6.3e-13	+	2878006	2878116	0	1	110,	0	-12.2	-11.3	1.55	-1.42	-1.77	0.541
1	2879825	2879906	AT1G08960	ATCAX11	member of Potassium-dependent sodium-calcium exchanger like-family	1e-05	+	2879825	2879906	0	1	81,	0	-4.99	-4.58	1.52	-1.57	-1.93	0.89
1	2989439	2989580	AT1G09250	AIF4	NA	5e-11	+	2989439	2989580	0	1	141,	0	-10.3	-9.53	1.95	-8.03	-9.11	1.27
1	2997733	2998182	AT1G09270	IMPA-4	Protein interacts with Agrobacterium proteins VirD2 and VirE2.	4e-14	+	2997733	2998182	0	1	449,	0	-13.4	-12.4	13.4	-6.75	-7.72	0.422
1	3004893	3005086	AT1G09300	NA	NA	0.0013	+	3004893	3005086	0	2	67,14,	0,179	-2.89	-2.51	1.59	-6.29	-7.22	2.18
1	3060577	3060697	AT1G09480	NA	similar to Eucalyptus gunnii alcohol dehydrogenase of unknown physiological function (GI:1143445), Vigna unguiculata (gi:1854445), NOT a cinnamyl-alcohol dehydrogenase	8.9e-07	+	3060577	3060697	0	1	120,	0	-6.05	-5.18	2.2	-1.63	-2.01	4.91
1	3093892	3094127	AT1G09560	GLP5	germin-like protein (GLP5)	6.3e-12	+	3093892	3094127	0	2	118,33,	0,202	-11.2	-10.4	1.68	-3.95	-4.65	0.413
1	3105824	3106028	AT1G09580	NA	NA	2.6e-08	+	3105824	3106028	0	2	49,81,	0,123	-7.58	-7.02	3.14	-2	-2.44	0.625
1	3163715	3163866	AT1G09770	ATCDC5	Member of MYB3R- and R2R3- type MYB- encoding genes. Essential for plant innate immunity. Interacts with MOS4 and PRL1.	6.3e-13	+	3163715	3163866	0	1	151,	0	-12.2	-11.3	2.79	-5.61	-6.49	0.638
1	3189459	3189944	AT1G09815	POLD4	NA	2.1e-07	+	3189459	3189944	0	2	181,88,	0,397	-6.67	-6.18	2.16	-7.8	-8.86	0.556
1	3252347	3252518	AT1G09970	LRR	RLK7 belongs to a leucine-rich repeat class of receptor-likekinase (LRR-RLKs). It is involved in the control of germination speed and the tolerance to oxidant stress.	6.3e-11	+	3252347	3252518	0	1	171,	0	-10.2	-9.49	1.56	-434	-434	0.723
1	3326037	3326148	AT1G10150	NA	NA	5.4e-07	+	3326037	3326148	0	1	111,	0	-6.27	-5.8	1.93	-8.03	-9.11	1.35
1	3350810	3350931	AT1G10210	ATMPK1	Encodes ATMPK1.	1.5e-06	+	3350810	3350931	0	1	121,	0	-5.82	-4.97	1.86	-1.99	-2.43	2.46
1	3354539	3354688	AT1G10225	NA	NA	2.4e-10	+	3354539	3354688	0	1	149,	0	-9.62	-8.45	1.73	-1.93	-2.37	0.952
1	3356021	3356111	AT1G10230	ASK18	NA	4.9e-08	+	3356021	3356111	0	1	90,	0	-7.31	-6.77	1.15	-1.59	-1.96	0.522
1	3400702	3400793	AT1G10380	NA	NA	5.5e-09	+	3400702	3400793	0	1	91,	0	-8.26	-7.65	1.78	-7.53	-8.57	1.95
1	3629969	3630688	AT1G10890	NA	NA	9.3e-08	+	3629969	3630688	0	2	95,434,	0,285	-7.03	-6.51	7.95	-1.94	-2.37	0.383
1	3643946	3644177	AT1G10910	EMB3103	NA	6.3e-18	+	3643946	3644177	0	1	231,	0	-17.2	-16	12.5	-1.4	-1.74	0.555
1	3659273	3660397	AT1G10950	AtTMN1	Encodes an Arabidopsis Transmembrane nine (TMN) protein. Transmembrane nine (TM9) proteins are localized in the secretory pathway of eukaryotic cells and are involved in cell adhesion and phagocytosis.	5e-12	+	3659273	3660397	0	2	138,73,	0,1051	-11.3	-10.5	2.62	-434	-434	1.28
1	3664434	3664683	AT1G10960	ATFD1	NA	8.7e-09	+	3664434	3664683	0	1	249,	0	-8.06	-7.47	2.82	-14.2	-15.7	0.686
1	3780015	3780115	AT1G11260	ATSTP1	Encodes a H+/hexose cotransporter.	6.6e-07	+	3780015	3780115	0	1	100,	0	-6.18	-5.71	1.42	-2.51	-3.03	0.627
1	3832762	3832972	AT1G11380	NA	NA	1.5e-07	+	3832762	3832972	0	1	210,	0	-6.82	-6.31	2.88	-1.54	-1.91	0.717
1	3888829	3888920	AT1G11580	ATPMEPCRA	NA	3.9e-07	+	3888829	3888920	0	1	91,	0	-6.41	-5.93	1.33	-1.9	-2.32	0.483
1	3940311	3940402	AT1G11680	CYP51	putative obtusifoliol 14-alpha demethylase involved in sterol biosynthesis.	1.3e-09	+	3940311	3940402	0	1	91,	0	-8.9	-8.24	1.29	-14.4	-16	1.03
1	3946010	3946389	AT1G11700	NA	NA	1e-17	+	3946010	3946389	0	1	379,	0	-17	-15.8	22.1	-1.5	-1.86	0.101
1	3956123	3956367	AT1G11720	ATSS3	Encodes a starch synthase that in addition to its role in starch biosynthesis also has a negative regulatory function in the biosynthesis of transient starch. The protein apparently contains a starch-binding domain (SBD).	1.3e-07	+	3956123	3956367	0	2	80,71,	0,173	-6.88	-6.37	1.91	-2.25	-2.74	0.326
1	4003936	4004096	AT1G11870	ATSRS	Seryl-tRNA synthetase targeted to chloroplasts and mitochondria. Its inactivation causes developmental arrest of chloroplasts and mitochondria in Nicotiana benthamiana.	1e-06	+	4003936	4004096	0	1	160,	0	-6	-5.55	2.47	-10.5	-11.8	1.17
1	4004511	4004787	AT1G11870	ATSRS	Seryl-tRNA synthetase targeted to chloroplasts and mitochondria. Its inactivation causes developmental arrest of chloroplasts and mitochondria in Nicotiana benthamiana.	1e-06	+	4004511	4004787	0	2	145,56,	0,220	-6	-5.55	1.62	-3.26	-3.88	0.896
1	4071360	4072381	AT1G12040	LRX1	encodes a a chimeric leucine-rich repeat/extensin protein that regulates root hair morphogenesis and elongation. Null mutants develop root hairs that frequently abort, swell, or branch. Gene is expressed in root hair cells and protein is specifically localized in the wall of the hair proper.	2.5e-12	+	4071360	4072381	0	1	1021,	0	-11.6	-10.7	4.92	-434	-434	0.651
1	4121544	4121665	AT1G12140	FMO	belongs to the flavin-monooxygenase (FMO) family, encodes a glucosinolate S-oxygenase that catalyzes the conversion of methylthioalkyl glucosinolates to methylsulfinylalkyl glucosinolates	1.6e-11	+	4121544	4121665	0	1	121,	0	-10.8	-9.96	1.92	-12.4	-13.8	1.13
1	4122077	4122585	AT1G12140	FMO	belongs to the flavin-monooxygenase (FMO) family, encodes a glucosinolate S-oxygenase that catalyzes the conversion of methylthioalkyl glucosinolates to methylsulfinylalkyl glucosinolates	2.5e-12	+	4122077	4122585	0	2	9,132,	0,376	-11.6	-10.7	2	-11.6	-12.9	1.28
1	4137789	4137999	AT1G12200	FMO	NA	2.5e-06	+	4137789	4137999	0	1	210,	0	-5.61	-5.17	4.07	-6.19	-7.11	0.969
1	4148101	4148332	AT1G12230	NA	NA	1.4e-10	+	4148101	4148332	0	2	2,139,	0,92	-9.84	-9.11	1.92	-434	-434	0.938
1	4194738	4195524	AT1G12330	NA	NA	1.9e-09	+	4194738	4195524	0	2	9,420,	0,366	-8.72	-8.08	5.82	-8.84	-9.98	1.02
1	4222716	4222806	AT1G12400	NA	NA	9.5e-07	+	4222716	4222806	0	1	90,	0	-6.02	-5.16	1.67	-1.56	-1.93	0.893
1	4249708	4249829	AT1G12460	NA	NA	6e-08	+	4249708	4249829	0	1	121,	0	-7.22	-6.69	2.38	-9.23	-10.4	1.52
1	4250477	4250638	AT1G12460	NA	NA	1e-11	+	4250477	4250638	0	1	161,	0	-11	-10.2	6.2	-1.41	-1.76	1.33
1	4337566	4337867	AT1G12730	NA	NA	2e-17	+	4337566	4337867	0	1	301,	0	-16.7	-15.5	19.3	-1.5	-1.86	0.269
1	4433973	4434465	AT1G12990	NA	NA	0.00012	+	4433973	4434465	0	2	80,11,	0,481	-3.91	-3.52	1.5	-1.86	-2.28	0.802
1	4462951	4463061	AT1G13090	CYP71B28	putative cytochrome P450	5e-14	+	4462951	4463061	0	1	110,	0	-13.3	-12.3	2.02	-5.64	-6.51	0.762
1	4500535	4501175	AT1G13190	NA	NA	1.3e-08	+	4500535	4501175	0	1	640,	0	-7.9	-7.32	4.29	-8.04	-9.12	0.686
1	4735242	4735373	AT1G13810	NA	NA	4.5e-07	+	4735242	4735373	0	1	131,	0	-6.35	-5.46	2.08	-2.2	-2.68	1.58
1	4839919	4840049	AT1G14150	PnsL2	Encodes a subunit of the NAD(P)H dehydrogenase complex located in the chloroplast thylakoid lumen.	9.3e-09	+	4839919	4840049	0	1	130,	0	-8.03	-7.44	1.29	-1.99	-2.43	0.388
1	4899204	4899385	AT1G14345	NA	NA	6.2e-10	+	4899204	4899385	0	1	181,	0	-9.21	-8.53	3.73	-434	-434	1.48
1	4908389	4908509	AT1G14350	AtMYB124	Encodes a putative MYB transcription factor involved in stomata development, loss of FLP activity results in a failure of guard mother cells (GMCs) to adopt the guard cell fate, thus they continue to divide resulting in abnormal stomata consisting of clusters of numerous guard cell-like cells. This phenotype is enhanced in double mutants with MYB88.	1.6e-06	+	4908389	4908509	0	1	120,	0	-5.79	-5.34	3.33	-2.16	-2.63	0.827
1	4985534	4985645	AT1G14570	AtPUX7	NA	1.3e-10	+	4985534	4985645	0	1	111,	0	-9.89	-9.16	1.74	-12.5	-13.9	1.1
1	4991746	4992106	AT1G14580	NA	NA	8.9e-10	+	4991746	4992106	0	1	360,	0	-9.05	-8.38	2.31	-11.8	-13.1	0.644
1	5029668	5029849	AT1G14650	NA	NA	4.9e-08	+	5029668	5029849	0	1	181,	0	-7.31	-6.78	2.29	-13.6	-15.1	1.08
1	5039792	5039987	AT1G14670	NA	NA	5.9e-10	+	5039792	5039987	0	2	103,8,	0,187	-9.23	-8.55	1.74	-13.3	-14.7	0.996
1	5040206	5040457	AT1G14670	NA	NA	4.5e-07	+	5040206	5040457	0	1	251,	0	-6.35	-5.88	3.2	-5.7	-6.58	0.417
1	5137382	5137483	AT1G14890	NA	NA	4e-14	+	5137382	5137483	0	1	101,	0	-13.4	-12.4	1.46	-2.01	-2.46	0.465
1	5137552	5137663	AT1G14890	NA	NA	4e-14	+	5137552	5137663	0	1	111,	0	-13.4	-12.4	1.62	-1.35	-1.68	0.428
1	5150866	5150956	AT1G14920	GAI	Similar to a putative transcription factor and transcriptional coactivators. Repressor of GA responses and involved in gibberellic acid mediated signaling. Member of the DELLA proteins that restrain the cell proliferation and expansion that drives plant growth. The protein undergoes degradation in response to GA via the 26S proteasome. GAI may be involved in reducing ROS accumulation in response …	1.4e-08	+	5150866	5150956	0	1	90,	0	-7.84	-7.27	1.2	-1.77	-2.17	0.545
1	5168652	5168872	AT1G15000	scpl50	NA	6e-09	+	5168652	5168872	0	1	220,	0	-8.22	-7.61	2.4	-434	-434	1.61
1	5171448	5171578	AT1G15010	NA	NA	3.2e-11	+	5171448	5171578	0	1	130,	0	-10.5	-9.74	1.53	-7.37	-8.4	0.972
1	5225195	5225325	AT1G15180	NA	NA	1.4e-07	+	5225195	5225325	0	1	130,	0	-6.86	-6.35	1.75	-434	-434	2.64
1	5294758	5294899	AT1G15390	ATDEF1	encodes a peptide deformylase-like protein. Removes N-formyl groups, a prerequisite for the action of methionine aminopeptidase during protein synthesis. Targeted to mitochondria. Requires Zn for catalysis.	7.9e-11	+	5294758	5294899	0	1	141,	0	-10.1	-9.34	2.09	-5.18	-6.01	0.716
1	5305566	5305757	AT1G15430	NA	NA	2e-11	+	5305566	5305757	0	1	191,	0	-10.7	-9.93	2.47	-1.58	-1.96	0.192
1	5317363	5317464	AT1G15470	NA	NA	1.5e-07	+	5317363	5317464	0	1	101,	0	-6.82	-6.32	2.04	-3.71	-4.39	1.3
1	5320459	5320590	AT1G15480	NA	NA	0.00011	+	5320459	5320590	0	1	131,	0	-3.96	-3.57	3.5	-5.41	-6.27	1.81
1	5401600	5401701	AT1G15690	AtAVP1	Encodes a H(+)-translocating (pyrophosphate-energized) inorganic pyrophosphatase (H(+)-PPase; EC 3.6.1.1) located in the vacuolar membrane. Expression is found in all tissues examined, including meristems and floral organ primordium. Expression is particularly enhanced in pollen, and is repressed by light. Over expression and loss of function phenotypes suggest AVP1 is involved in regulation of a…	1.7e-05	+	5401600	5401701	0	1	101,	0	-4.78	-4.38	1.62	-11.1	-12.4	0.695
1	5404537	5404926	AT1G15710	NA	NA	3.2e-11	+	5404537	5404926	0	1	389,	0	-10.5	-9.75	2.17	-13.8	-15.3	0.729
1	5448388	5448700	AT1G15830	NA	NA	0.00013	+	5448388	5448700	0	2	71,90,	0,222	-3.87	-3.14	3	-4.03	-4.75	2.59
1	5461070	5461297	AT1G15885	NA	NA	3.2e-36	+	5461070	5461297	0	1	227,	0	-35.5	-33.6	8.8	-1.53	-1.89	1.05
1	5479896	5480303	AT1G15950	ATCCR1	Encodes a cinnamoyl CoA reductase. Involved in lignin biosynthesis.	5e-23	+	5479896	5480303	0	2	81,150,	0,257	-22.3	-20.9	1.41	-434	-434	0.803
1	5564889	5565000	AT1G16270	NA	NA	1.5e-06	+	5564889	5565000	0	1	111,	0	-5.82	-5.38	2.21	-5.16	-6	1.09
1	5574405	5574837	AT1G16300	GAPCP-2	Encodes one of the chloroplast/plastid localized GAPDH isoforms (GAPCp1/At1g79530 and GAPCp2/At1g16300). gapcp double mutants display a drastic phenotype of arrested root development, dwarfism and sterility. GAPCps are important for the synthesis of serine in roots.	3e-10	+	5574405	5574837	0	2	120,1,	0,431	-9.52	-8.81	2.66	-5.91	-6.81	0.977
1	5578553	5578684	AT1G16310	NA	NA	1.1e-07	+	5578553	5578684	0	1	131,	0	-6.97	-6.45	2.21	-10.6	-11.9	1.76
1	5597479	5597699	AT1G16370	ATOCT6	NA	1.6e-12	+	5597479	5597699	0	1	220,	0	-11.8	-10.9	2.44	-7.57	-8.61	0.962
1	5603144	5603235	AT1G16390	ATOCT3	NA	6e-06	+	5603144	5603235	0	1	91,	0	-5.22	-4.42	1.9	-4.48	-5.24	2.48
1	5639493	5639644	AT1G16500	NA	NA	8.5e-08	+	5639493	5639644	0	1	151,	0	-7.07	-6.55	2.04	-6.87	-7.86	1.14
1	5665168	5665488	AT1G16540	ABA3	Encodes molybdenum cofactor sulfurase. Involved in Moco biosynthesis. Involved in the conversion of ABA-aldehyde to ABA, the last step of abscisic acid (ABA) biosynthesis. <i>sir</i> loss-of-function mutants are resistant to sirtinol, a modulator of auxin signaling.N terminal domain is similar to bacterial NifS suggesting a common mechanism for sulphur mobilization and transfer. Also involved in …	2.5e-45	+	5665168	5665488	0	1	320,	0	-44.6	-42.5	12.7	-1.56	-1.93	0.374
1	5699589	5699800	AT1G16670	NA	NA	7.9e-07	+	5699589	5699800	0	1	211,	0	-6.1	-5.23	2.89	-4.65	-5.43	1.7
1	5723298	5723489	AT1G16720	HCF173	Encodes HCF173, a protein with weak similarities to the superfamily of the short-chain dehydrogenases/reductases. HCF173 is involved in the initiation of translation of the psbA mRNA. Mutants shows a high chlorophyll fluorescence phenotype (hcf) and are severely affected in the accumulation of PSII subunits. The protein HCF173 is localized in the chloroplast, where it is mainly associated with th…	1.2e-06	+	5723298	5723489	0	1	191,	0	-5.91	-5.46	1.78	-434	-434	1.53
1	5767419	5768216	AT1G16860	NA	NA	5e-15	+	5767419	5768216	0	2	222,9,	0,788	-14.3	-13.3	2.27	-10.4	-11.7	0.876
1	5768834	5768915	AT1G16860	NA	NA	9.8e-09	+	5768834	5768915	0	1	81,	0	-8.01	-7.42	1.39	-434	-434	1.4
1	5867932	5868212	AT1G17160	NA	NA	1.1e-08	+	5867932	5868212	0	1	280,	0	-7.94	-7.35	1.71	-5.1	-5.92	0.545
1	5872461	5872776	AT1G17180	ATGSTU25	Encodes glutathione transferase belonging to the tau class of GSTs. Naming convention according to Wagner et al. (2002).	9.5e-08	+	5872461	5872776	0	2	61,169,	0,146	-7.02	-6.5	1.8	-4.35	-5.09	1.05
1	5894111	5894202	AT1G17230	NA	NA	0.001	+	5894111	5894202	0	1	91,	0	-2.98	-2.27	1.54	-2.11	-2.57	1.16
1	5903453	5903593	AT1G17255	NA	NA	5.6e-06	+	5903453	5903593	0	1	140,	0	-5.25	-4.45	2.6	-1.95	-2.39	0.766
1	5922850	5923610	AT1G17290	AlaAT1	Encodes for alanine aminotransferase (ALAAT1), involved in alanine catabolism during plants recovery from hypoxia	9.5e-10	+	5922850	5923610	0	2	142,19,	0,741	-9.02	-8.35	1.55	-13.1	-14.5	0.632
1	5938417	5938767	AT1G17340	NA	NA	1.7e-09	+	5938417	5938767	0	1	350,	0	-8.78	-8.13	6.62	-1.38	-1.72	0.425
1	5949021	5949102	AT1G17360	NA	NA	4.3e-08	+	5949021	5949102	0	1	81,	0	-7.37	-6.83	1.81	-2.86	-3.43	0.882
1	5981201	5981311	AT1G17420	ATLOX3	Lipoxygenase	2.5e-20	+	5981201	5981311	0	1	110,	0	-19.6	-17.8	2.25	-1.56	-1.93	0.927
1	6028115	6028206	AT1G17530	ATTIM23-1	Encodes a translocase of inner mitochondrial membrane.	1e-13	+	6028115	6028206	0	1	91,	0	-13	-12	1.27	-2.69	-3.23	0.694
1	6062583	6062693	AT1G17620	NA	NA	0.00048	+	6062583	6062693	0	1	110,	0	-3.32	-2.94	1.84	-434	-434	0.925
1	6089719	6090049	AT1G17700	PRA1.F1	NA	2.6e-07	+	6089719	6090049	0	1	330,	0	-6.58	-6.09	2.63	-434	-434	1.42
1	6101522	6101713	AT1G17745	PGDH	encodes a 3-Phosphoglycerate dehydrogenase	3.2e-09	+	6101522	6101713	0	1	191,	0	-8.49	-7.87	2.26	-3.93	-4.63	0.208
1	6103677	6103868	AT1G17745	PGDH	encodes a 3-Phosphoglycerate dehydrogenase	1.6e-11	+	6103677	6103868	0	1	191,	0	-10.8	-9.97	1.85	-434	-434	0.909
1	6251737	6251828	AT1G18160	NA	NA	5e-09	+	6251737	6251828	0	1	91,	0	-8.3	-7.69	1.93	-6.32	-7.25	1.27
1	6297578	6297749	AT1G18290	NA	NA	1.5e-07	+	6297578	6297749	0	1	171,	0	-6.82	-6.31	1.57	-6.83	-7.81	1.06
1	6363181	6363271	AT1G18485	NA	NA	4e-06	+	6363181	6363271	0	1	90,	0	-5.4	-4.59	2.2	-5.86	-6.76	4.07
1	6369334	6369675	AT1G18500	IPMS1	Encodes an active Arabidopsis isopropylmalate synthase IPMS1. Involved in leucine biosynthesis. Do not participate in the chain elongation of glucosinolates. Expressed constitutively throughout the plant. Loss of IPMS1 can be compensated by a second isopropylmalate synthase gene IPMS2 (At1g74040).	5.8e-10	+	6369334	6369675	0	1	341,	0	-9.24	-8.56	3.17	-434	-434	0.996
1	6461391	6461491	AT1G18730	NDF6	likely a subunit of the chloroplast NAD(P)H dehydrogenase complex, involved in PSI cyclic electron transport. Located on the thylakoid membrane. Mutant has impaired NAD(P)H dehydrogenase activity.	7.8e-06	+	6461391	6461491	0	1	100,	0	-5.11	-4.7	1.65	-7.62	-8.66	0.703
1	6522487	6522598	AT1G18880	AtNPF2.9	NA	1e-06	+	6522487	6522598	0	1	111,	0	-5.99	-5.53	1.76	-8.06	-9.14	1.23
1	6605294	6605550	AT1G19110	NA	NA	2e-09	+	6605294	6605550	0	2	1,120,	0,136	-8.7	-8.06	1.88	-3.04	-3.64	0.601
1	6613782	6613893	AT1G19150	LHCA2*1	PSI type II chlorophyll a/b-binding protein (Lhca2*1) mRNA,	5.6e-08	+	6613782	6613893	0	1	111,	0	-7.25	-6.72	1.5	-3.64	-4.31	0.769
1	6624618	6624728	AT1G19190	NA	NA	6.9e-06	+	6624618	6624728	0	1	110,	0	-5.16	-4.37	2.5	-3.42	-4.06	1.65
1	6688861	6689012	AT1G19350	BES1	Encodes brassinosteroid (BR) signalling protein that accumulates in the nucleus as dephosphorylated form in response to BRs. Is phosphorylated by the BIN2 GSK3 kinase. It synergistically interacts with BIM1 to bind to E box sequences (CANNTG). The protein contains a nuclear localization signal (NLS), followed by a highly conserved amino-terminal domain (N) shared by all family members, a BIN2 pho…	1e-15	+	6688861	6689012	0	1	151,	0	-15	-13.9	1.87	-7.59	-8.62	0.601
1	6689438	6689708	AT1G19350	BES1	Encodes brassinosteroid (BR) signalling protein that accumulates in the nucleus as dephosphorylated form in response to BRs. Is phosphorylated by the BIN2 GSK3 kinase. It synergistically interacts with BIM1 to bind to E box sequences (CANNTG). The protein contains a nuclear localization signal (NLS), followed by a highly conserved amino-terminal domain (N) shared by all family members, a BIN2 pho…	1e-15	+	6689438	6689708	0	1	270,	0	-15	-13.9	3.01	-6.54	-7.49	0.631
1	6744711	6744821	AT1G19480	NA	NA	2.6e-07	+	6744711	6744821	0	1	110,	0	-6.59	-6.1	2.24	-4.86	-5.66	1.31
1	6762576	6762757	AT1G19520	NFD5	NA	1.3e-05	+	6762576	6762757	0	1	181,	0	-4.88	-4.47	4.4	-1.91	-2.34	0.394
1	6780522	6780752	AT1G19600	NA	NA	3.6e-06	+	6780522	6780752	0	2	8,103,	0,127	-5.44	-5.01	1.21	-3.6	-4.26	0.785
1	6824424	6824693	AT1G19740	NA	NA	4e-13	+	6824424	6824693	0	1	269,	0	-12.4	-11.5	2.2	-8.98	-10.1	0.392
1	6825259	6825459	AT1G19740	NA	NA	3.5e-06	+	6825259	6825459	0	1	200,	0	-5.45	-5.02	3.06	-1.7	-2.09	0.509
1	6833207	6833288	AT1G19770	ATPUP14	Member of a family of proteins related to PUP1, a purine transporter. May be involved in the transport of purine and purine derivatives such as cytokinins, across the plasma membrane.	4.9e-09	+	6833207	6833288	0	1	81,	0	-8.31	-7.7	1.48	-1.33	-1.66	0.476
1	6926183	6926423	AT1G19950	HVA22H	NA	6.6e-10	+	6926183	6926423	0	1	240,	0	-9.18	-8.5	2.11	-4.31	-5.05	0.653
1	6946110	6946211	AT1G20030	NA	NA	6.3e-11	+	6946110	6946211	0	1	101,	0	-10.2	-9.44	1.5	-10	-11.3	1.47
1	6958525	6958666	AT1G05523	NA	NA	6.3e-11	+	6958525	6958666	0	1	141,	0	-10.2	-9.42	2.08	-4.44	-5.2	0.677
1	6971683	6972043	AT1G20110	NA	NA	2e-11	+	6971683	6972043	0	1	360,	0	-10.7	-9.89	1.95	-434	-434	0.893
1	7029738	7030058	AT1G20300	NA	NA	7.6e-10	+	7029738	7030058	0	1	320,	0	-9.12	-8.45	2.08	-6.68	-7.65	0.694
1	7145738	7145889	AT1G20620	ATCAT3	Catalase, catalyzes the breakdown of hydrogen peroxide (H2O2) into water and oxygen.	7.9e-29	+	7145738	7145889	0	1	151,	0	-28.1	-26.4	1.2	-434	-434	0.537
1	7155308	7155399	AT1G20640	NLP4	NA	2.1e-05	+	7155308	7155399	0	1	91,	0	-4.68	-4.28	2	-3.29	-3.91	1.27
1	7157367	7157458	AT1G20640	NLP4	NA	3.4e-07	+	7157367	7157458	0	1	91,	0	-6.47	-5.99	1.31	-2.51	-3.04	0.81
1	7210227	7210348	AT1G20760	NA	NA	4.8e-10	+	7210227	7210348	0	1	121,	0	-9.32	-8.64	2.52	-12.9	-14.3	1.67
1	7211535	7211701	AT1G20760	NA	NA	5e-07	+	7211535	7211701	0	2	11,70,	0,96	-6.3	-5.82	1.33	-4.46	-5.22	0.858
1	7219641	7219732	AT1G20780	ATPUB44	Encodes a protein containing a U-box and an ARM domain.	1.6e-06	+	7219641	7219732	0	1	91,	0	-5.79	-5.34	1.69	-3.14	-3.75	1.01
1	7238841	7239141	AT1G20823	NA	NA	1e-11	+	7238841	7239141	0	1	300,	0	-11	-10.1	1.68	-2.33	-2.83	0.409
1	7273014	7273204	AT1G20900	AHL27	Encodes an AT hook domain containing protein that acts redundantly with SOB3 to modulate hypocotyl growth inhibition in response to light.	3.5e-07	+	7273014	7273204	0	1	190,	0	-6.46	-5.98	1.71	-5.15	-5.98	0.806
1	7273612	7273922	AT1G20900	AHL27	Encodes an AT hook domain containing protein that acts redundantly with SOB3 to modulate hypocotyl growth inhibition in response to light.	1.2e-06	+	7273612	7273922	0	1	310,	0	-5.91	-5.46	4.6	-4.42	-5.18	0.901
1	7314100	7314482	AT1G20970	NA	NA	2.2e-08	+	7314100	7314482	0	2	71,169,	0,213	-7.66	-7.1	2.02	-7.96	-9.03	0.7
1	7384858	7384989	AT1G21090	NA	NA	1.5e-06	+	7384858	7384989	0	1	131,	0	-5.81	-4.96	1.73	-2.49	-3.01	1.19
1	7511301	7511422	AT1G21450	SCL1	Encodes a scarecrow-like protein (SCL1). Member of GRAS gene family.	1.1e-08	+	7511301	7511422	0	1	121,	0	-7.97	-7.38	2.12	-3.46	-4.11	0.966
1	7583271	7583432	AT1G21630	NA	NA	1.6e-11	+	7583271	7583432	0	1	161,	0	-10.8	-10	2.5	-434	-434	1.34
1	7610439	7610570	AT1G21670	NA	NA	5.1e-10	+	7610439	7610570	0	1	131,	0	-9.29	-8.6	2.13	-12.3	-13.7	1.27
1	7613142	7613232	AT1G21680	NA	NA	3.9e-08	+	7613142	7613232	0	1	90,	0	-7.41	-6.87	1.37	-2.55	-3.09	0.593
1	7615839	7616094	AT1G21690	EMB1968	NA	4.1e-09	+	7615839	7616094	0	2	44,67,	0,188	-8.39	-7.78	2.72	-7.02	-8.02	1.01
1	7682461	7682571	AT1G21880	LYM1	NA	1.3e-16	+	7682461	7682571	0	1	110,	0	-15.9	-14.8	5.69	-2.38	-2.88	0.516
1	7735398	7735918	AT1G21980	ATPIP5K1	Type I phosphatidylinositol-4-phosphate 5-kinase. Preferentially phosphorylates PtdIns4P. Induced by water stress and abscisic acid in Arabidopsis thaliana. Expressed in procambial cells of leaves, flowers and roots. A N-terminal Membrane Occupation and Recognition Nexus (MORN)affects enzyme activity and distribution.	6.5e-10	+	7735398	7735918	0	1	520,	0	-9.19	-8.52	2.2	-11.1	-12.4	0.5
1	7757138	7757339	AT1G22020	SHM6	Encodes a putative serine hydroxymethyltransferase.	4e-17	+	7757138	7757339	0	1	201,	0	-16.4	-15.3	8.25	-2.51	-3.04	0.838
1	7850374	7850505	AT1G22230	NA	NA	4.2e-08	+	7850374	7850505	0	1	131,	0	-7.38	-6.84	2.14	-3.95	-4.65	0.951
1	7865730	7865840	AT1G22270	NA	Encodes SMO2 (Small Organ 2). Modulates progression of cell division during organ growth.	3.2e-12	+	7865730	7865840	0	1	110,	0	-11.5	-10.7	1.48	-434	-434	1.35
1	7872505	7872695	AT1G22275	ZYP1	One of two nearly identical proteins (ZYP1a) identified by similarity to transverse filament (TF) proteins. These proteins are involved in chromosome synapsis during meiosis I and localize to the synaptonemal complex (SC). Single mutants have reduced fertility and double mutants (induced by RNAi) have severely reduced fertility.	2.8e-08	+	7872505	7872695	0	1	190,	0	-7.55	-6.57	4.8	-1.5	-1.86	2.09
1	7888433	7888584	AT1G22330	NA	NA	4e-09	+	7888433	7888584	0	1	151,	0	-8.4	-7.79	1.48	-2.8	-3.36	0.626
1	7964577	7964813	AT1G22540	NA	NA	6.8e-07	+	7964577	7964813	0	2	82,9,	0,227	-6.17	-5.71	1.57	-8.69	-9.82	1.96
1	7965616	7965747	AT1G22540	NA	NA	8.1e-09	+	7965616	7965747	0	1	131,	0	-8.09	-7.49	2.24	-3.79	-4.48	0.716
1	7984064	7984244	AT1G22590	AGL87	NA	7.9e-12	+	7984064	7984244	0	1	180,	0	-11.1	-10.3	2.57	-1.99	-2.44	0.748
1	8069616	8070293	AT1G22790	NA	NA	2.1e-06	+	8069616	8070293	0	2	25,135,	0,542	-5.68	-5.24	1.73	-2.16	-2.63	0.533
1	8105740	8106040	AT1G22910	NA	NA	3.2e-09	+	8105740	8106040	0	1	300,	0	-8.5	-7.87	2.18	-5.93	-6.84	0.577
1	8107393	8107603	AT1G22910	NA	NA	6.8e-09	+	8107393	8107603	0	2	130,11,	0,199	-8.17	-7.58	1.67	-11.1	-12.4	1.08
1	8121491	8121802	AT1G22930	NA	NA	7.9e-22	+	8121491	8121802	0	1	311,	0	-21.1	-19.7	5.12	-2.37	-2.88	0.45
1	8121910	8122111	AT1G22930	NA	NA	1.6e-12	+	8121910	8122111	0	1	201,	0	-11.8	-10.9	4.61	-1.7	-2.09	0.092
1	8165170	8165400	AT1G23040	NA	NA	1.8e-09	+	8165170	8165400	0	1	230,	0	-8.75	-8.11	3.81	-9.92	-11.2	0.995
1	8200749	8200839	AT1G23130	NA	NA	6.3e-08	+	8200749	8200839	0	1	90,	0	-7.2	-6.67	1.28	-9.14	-10.3	0.471
1	8213024	8213105	AT1G23170	NA	NA	1.8e-05	+	8213024	8213105	0	1	81,	0	-4.75	-3.98	1.75	-1.99	-2.44	1.86
1	8346193	8346404	AT1G23530	NA	NA	4.1e-08	+	8346193	8346404	0	1	211,	0	-7.39	-6.85	2.4	-434	-434	1.61
1	8386013	8386144	AT1G23710	NA	NA	1.3e-10	+	8386013	8386144	0	1	131,	0	-9.9	-9.17	2.57	-1.99	-2.43	0.554
1	8402373	8402664	AT1G23760	JP630	Encodes aromatic rich glycoprotein JP630.	5.6e-07	+	8402373	8402664	0	1	291,	0	-6.25	-5.37	3	-10.1	-11.4	1.59
1	8420364	8420484	AT1G23820	SPDS1	Spermidine synthase.	5e-14	+	8420364	8420484	0	1	120,	0	-13.3	-12.3	1.95	-12.5	-13.9	1.02
1	8435216	8435357	AT1G23870	ATTPS9	Encodes an enzyme putatively involved in trehalose biosynthesis. The protein has a trehalose synthase (TPS)-like domain that may or may not be active as well as a trehalose phosphatase (TPP)-like domain.	6.8e-09	+	8435216	8435357	0	1	141,	0	-8.17	-7.57	1.74	-2.32	-2.82	0.483
1	8549629	8549730	AT1G24150	ATFH4	Encodes a group I formin. Localized to cell junctions. Polymerizes actin. Binds profilin.	2.7e-06	+	8549629	8549730	0	1	101,	0	-5.57	-5.13	1.65	-2.45	-2.96	0.904
1	8551915	8552046	AT1G24150	ATFH4	Encodes a group I formin. Localized to cell junctions. Polymerizes actin. Binds profilin.	1.7e-05	+	8551915	8552046	0	1	131,	0	-4.77	-4	2.2	-2.05	-2.51	1.2
1	8612410	8612580	AT1G24280	G6PD3	Encodes a plastidic glucose-6-phosphate dehydrogenase that is sensitive to reduction by DTT and whose mRNA is most highly expressed in root.	2.4e-10	+	8612410	8612580	0	1	170,	0	-9.62	-8.91	7	-3.03	-3.63	1.19
1	8693786	8693867	AT1G24530	NA	NA	3.2e-15	+	8693786	8693867	0	1	81,	0	-14.5	-13.5	1.29	-4.41	-5.17	0.863
1	8851152	8851372	AT1G25250	AtIDD16	NA	4e-06	+	8851152	8851372	0	1	220,	0	-5.4	-4.97	6.83	-3.66	-4.33	0.503
1	8851510	8851651	AT1G25250	AtIDD16	NA	3.2e-08	+	8851510	8851651	0	1	141,	0	-7.5	-6.95	4.75	-2.5	-3.02	1.73
1	9084206	9084397	AT1G26250	NA	NA	1.4e-08	+	9084206	9084397	0	1	191,	0	-7.85	-6.84	3.6	-3.37	-4.01	0.972
1	9084535	9084776	AT1G26250	NA	NA	1.4e-08	+	9084535	9084776	0	1	241,	0	-7.85	-6.84	2.86	-7.38	-8.41	1.34
1	9191695	9191806	AT1G26600	CLE9	Member of a large family of putative ligands homologous to the Clavata3 gene. Consists of a single exon. Can partially replace CLV3 function in vivo.	1.6e-13	+	9191695	9191806	0	1	111,	0	-12.8	-11.4	1.88	-1.91	-2.34	1.06
1	9215447	9215557	AT1G26665	NA	NA	4e-26	+	9215447	9215557	0	1	110,	0	-25.4	-23.9	3.5	-5.72	-6.61	1.26
1	9329972	9330052	AT1G26920	NA	NA	7.9e-20	+	9329972	9330052	0	1	80,	0	-19.1	-17.8	1.46	-4.95	-5.75	0.645
1	9344974	9345214	AT1G26940	NA	NA	5e-20	+	9344974	9345214	0	1	240,	0	-19.3	-18	21	-1.34	-1.67	0.105
1	9426268	9426409	AT1G27130	ATGSTU13	Encodes glutathione transferase belonging to the tau class of GSTs. Naming convention according to Wagner et al. (2002).	1.3e-12	+	9426268	9426409	0	1	141,	0	-11.9	-11	2.22	-10.5	-11.8	1.05
1	9636867	9637329	AT1G27690	NA	NA	6.2e-08	+	9636867	9637329	0	2	215,5,	0,457	-7.21	-6.68	2.12	-6.99	-7.99	0.985
1	9660758	9661018	AT1G27750	NA	NA	2.3e-05	+	9660758	9661018	0	1	260,	0	-4.64	-4.24	2.7	-3.49	-4.14	0.566
1	9746877	9747066	AT1G27970	NTF2B	Encodes an ortholog of yeast NTF2, a nuclear envelop transport protein that functions as the nuclear import receptor for RanGDP, an essential player in nucleocytoplasmic transport.	1e-18	+	9746877	9747066	0	1	189,	0	-18	-16.8	1.66	-434	-434	0.959
1	9779300	9779620	AT1G28060	NA	NA	3e-10	+	9779300	9779620	0	1	320,	0	-9.52	-8.82	7.79	-4.48	-5.25	0.642
1	9984644	9984754	AT1G28420	HB-1	NA	3.5e-09	+	9984644	9984754	0	1	110,	0	-8.45	-7.83	2	-7.67	-8.72	1.33
1	9997052	9997242	AT1G28440	HSL1	NA	8.1e-08	+	9997052	9997242	0	1	190,	0	-7.09	-6.57	1.64	-7.32	-8.34	0.767
1	10078308	10078509	AT1G28680	NA	NA	6.3e-15	+	10078308	10078509	0	1	201,	0	-14.2	-13.2	4.73	-434	-434	1.4
1	10134182	10134342	AT1G29040	NA	NA	2.5e-12	+	10134182	10134342	0	1	160,	0	-11.6	-10.7	3.61	-4.69	-5.48	0.698
1	10174629	10175262	AT1G29120	UP9	NA	3.9e-07	+	10174629	10175262	0	2	41,50,	0,583	-6.41	-5.93	2.05	-2.56	-3.1	0.598
1	10177022	10177112	AT1G29120	UP9	NA	5.4e-06	+	10177022	10177112	0	1	90,	0	-5.27	-4.85	1.67	-5.19	-6.02	1.04
1	10266108	10266498	AT1G29340	ATPUB17	Encodes a protein containing a UND, a U-box, and an ARM domain. This protein has E3 ubiquitin ligase activity. It is required for cell death and full resistance specified by Arabidopsis RPM1 and RPS4 resistance proteins against Pseudomonas syringae pv tomato.	1.4e-08	+	10266108	10266498	0	1	390,	0	-7.86	-7.29	3	-7.92	-8.98	0.68
1	10284444	10284545	AT1G29380	NA	NA	6.3e-18	+	10284444	10284545	0	1	101,	0	-17.2	-15.5	2.33	-2.03	-2.48	1.26
1	10284644	10284835	AT1G29380	NA	NA	6.3e-18	+	10284644	10284835	0	1	191,	0	-17.2	-15.5	2.2	-3.12	-3.73	1.55
1	10430126	10430336	AT1G29790	NA	NA	1.4e-10	+	10430126	10430336	0	1	210,	0	-9.84	-9.11	2.34	-8.12	-9.21	0.751
1	10468255	10468465	AT1G29900	CARB	carbamoyl phosphate synthetase large chain (CARB) mRNA,	2.5e-16	+	10468255	10468465	0	1	210,	0	-15.6	-14.5	2.09	-9.43	-10.6	0.749
1	10513429	10513619	AT1G30010	nMAT1	NA	4.7e-06	+	10513429	10513619	0	1	190,	0	-5.33	-4.53	4.71	-5.56	-6.43	1.75
1	10587740	10588285	AT1G30130	NA	NA	3.2e-10	+	10587740	10588285	0	2	224,6,	0,539	-9.5	-8.79	2.5	-8.27	-9.37	0.658
1	10716570	10716651	AT1G30360	ERD4	NA	3.5e-07	+	10716570	10716651	0	1	81,	0	-6.45	-5.97	1.36	-6.2	-7.13	0.362
1	10762977	10763548	AT1G30450	ATCCC1	member of Cation-chloride co-transporter family	2.5e-09	+	10762977	10763548	0	2	88,42,	0,529	-8.6	-7.97	2.03	-6.04	-6.95	0.964
1	10767455	10767734	AT1G30450	ATCCC1	member of Cation-chloride co-transporter family	1.1e-08	+	10767455	10767734	0	2	22,79,	0,200	-7.97	-7.38	2.11	-3.12	-3.73	0.826
1	10790650	10791081	AT1G30480	DRT111	recombination and DNA-damage resistance protein (DRT111)	5.6e-10	+	10790650	10791081	0	1	431,	0	-9.25	-8.57	5.75	-1.52	-1.88	0.277
1	10814990	10815121	AT1G30530	UGT78D1	The At1g30530 gene encodes a UDP-rhamnose:flavonol-3-O-rhamnosyltransferase (UGT78D1) attaching a rhamnosyl residue to the 3-O-position of the flavonols kaempferol and quercetin	3.2e-12	+	10814990	10815121	0	1	131,	0	-11.5	-10.7	1.45	-3.47	-4.12	0.519
1	10815845	10815936	AT1G30530	UGT78D1	The At1g30530 gene encodes a UDP-rhamnose:flavonol-3-O-rhamnosyltransferase (UGT78D1) attaching a rhamnosyl residue to the 3-O-position of the flavonols kaempferol and quercetin	3.2e-12	+	10815845	10815936	0	1	91,	0	-11.5	-10.7	1.44	-7.74	-8.79	1.21
1	10870540	10870690	AT1G30650	AR411	member of WRKY Transcription Factor; Group II-e	8.7e-07	+	10870540	10870690	0	1	150,	0	-6.06	-5.6	2.03	-13.4	-14.8	1.89
1	10889857	10889978	AT1G30690	NA	NA	3.7e-09	+	10889857	10889978	0	1	121,	0	-8.43	-7.81	2	-8.32	-9.42	0.764
1	10892774	10892935	AT1G30700	NA	NA	4.1e-09	+	10892774	10892935	0	1	161,	0	-8.39	-7.78	2.48	-9.57	-10.8	0.868
1	10898382	10898502	AT1G30720	NA	NA	1.9e-09	+	10898382	10898502	0	1	120,	0	-8.71	-8.07	1.33	-5.35	-6.2	0.789
1	11120055	11120156	AT1G31150	NA	NA	7.2e-06	+	11120055	11120156	0	1	101,	0	-5.14	-4.35	2	-5.75	-6.64	1.82
1	11270238	11270593	AT1G31480	SGR2	encodes a novel protein that may be part of a gene family represented by bovine phosphatidic acid-preferring phospholipase A1 (PA-PLA1)containing a putative transmembrane domain. SGR2 is involved in the formation and function of the vacuole.	1e-07	+	11270238	11270593	0	3	65,94,12,	0,173,343	-6.99	-6.48	1.8	-4.02	-4.73	0.912
1	11432032	11432133	AT1G31850	NA	NA	2e-13	+	11432032	11432133	0	1	101,	0	-12.7	-11.8	1.64	-14.4	-16	1.25
1	11532638	11532829	AT1G32060	PRK	NA	8.9e-09	+	11532638	11532829	0	1	191,	0	-8.05	-7.46	3.22	-9.14	-10.3	0.727
1	11558261	11558382	AT1G32127	NA	NA	1e-11	+	11558261	11558382	0	1	121,	0	-11	-10.2	2.25	-2.47	-2.99	0.619
1	11612249	11612759	AT1G32230	ATP8	Encodes a protein belonging to the (ADP-ribosyl)transferase domain-containing subfamily of WWE protein-protein interaction domain protein family. Superoxide radicals are necessary and sufficient to propagate cell death or lesion formation in rcd1 mutants. Without stress treatment, RCD1 is localized in the nucleus. Under high salt or oxidative stress, RCD1 is found not only in the nucleus but also…	2e-08	+	11612249	11612759	0	2	119,22,	0,488	-7.7	-7.13	2.47	-13.5	-15	1.23
1	11799144	11799364	AT1G32630	NA	NA	7.9e-12	+	11799144	11799364	0	1	220,	0	-11.1	-10.2	1.72	-8.49	-9.61	0.648
1	11800361	11800631	AT1G32630	NA	NA	7.9e-12	+	11800361	11800631	0	1	270,	0	-11.1	-10.2	1.65	-434	-434	0.874
1	11829534	11829754	AT1G32700	NA	NA	9.5e-09	+	11829534	11829754	0	1	220,	0	-8.02	-7.43	2.31	-1.65	-2.03	0.405
1	11912411	11912671	AT1G32870	ANAC013	NA	2.3e-09	+	11912411	11912671	0	1	260,	0	-8.64	-8.01	2.57	-1.56	-1.93	0.309
1	12005072	12005233	AT1G33110	NA	NA	2.2e-09	+	12005072	12005233	0	1	161,	0	-8.65	-8.02	2.43	-5.04	-5.86	0.881
1	12074158	12074299	AT1G33290	NA	NA	2.5e-08	+	12074158	12074299	0	2	119,11,	0,130	-7.6	-7.04	2.16	-1.63	-2.01	0.436
1	12146947	12147208	AT1G33470	NA	NA	9.5e-10	+	12146947	12147208	0	1	261,	0	-9.02	-8.36	5.9	-5.4	-6.25	0.146
1	12169576	12169687	AT1G33560	ADR1	Encodes a NBS-LRR disease resistance protein that possesses N-terminal kinase subdomains. Activation tagged mutant of ADR1 showed elevated levels of SA and reactive oxygen species in addition to number of defense gene transcripts. Exhibits resistance to number of microbial pathogens.	1.8e-07	+	12169576	12169687	0	1	111,	0	-6.75	-6.25	2.55	-1.78	-2.19	0.769
1	12178498	12178658	AT1G33590	NA	NA	1.9e-06	+	12178498	12178658	0	1	160,	0	-5.73	-5.29	2.28	-434	-434	1.63
1	12436001	12436171	AT1G34150	NA	NA	2.8e-08	+	12436001	12436171	0	1	170,	0	-7.55	-6.99	2.69	-14	-15.5	2.69
1	12442731	12442812	AT1G34160	NA	NA	0.00011	+	12442731	12442812	0	1	81,	0	-3.94	-3.21	1.43	-2.13	-2.6	3.45
1	12453942	12454103	AT1G34190	anac017	NA	1.7e-07	+	12453942	12454103	0	1	161,	0	-6.76	-6.26	6.57	-1.52	-1.88	0.938
1	12503578	12503759	AT1G34300	NA	NA	5.8e-10	+	12503578	12503759	0	1	181,	0	-9.24	-8.56	2.62	-13.9	-15.4	1.55
1	12520638	12520719	AT1G34320	NA	NA	1.9e-06	+	12520638	12520719	0	1	81,	0	-5.71	-5.27	1.96	-7.59	-8.63	1.81
1	12545804	12545945	AT1G34360	NA	NA	1.8e-09	+	12545804	12545945	0	1	141,	0	-8.75	-8.11	2.19	-1.85	-2.26	0.503
1	13027104	13027204	AT1G35420	NA	NA	7.6e-08	+	13027104	13027204	0	1	100,	0	-7.12	-6.59	1.76	-3.18	-3.79	0.919
1	13073606	13074241	AT1G35510	NA	NA	8.7e-06	+	13073606	13074241	0	2	73,8,	0,627	-5.06	-4.65	1.32	-4.84	-5.64	0.924
1	13540921	13541082	AT1G36160	ACC1	Encodes acetyl-CoA carboxylase. Mutant displays uncoordinated cell divisions which are enhanced by cytokinins. Mutant also has aberrant organization of the apical region in the embryo and abnormal root and shoot development. Essential for very long chain fatty acid elongation.	4e-12	+	13540921	13541082	0	1	161,	0	-11.4	-10.6	1.95	-12.4	-13.8	0.901
1	13542353	13542474	AT1G36160	ACC1	Encodes acetyl-CoA carboxylase. Mutant displays uncoordinated cell divisions which are enhanced by cytokinins. Mutant also has aberrant organization of the apical region in the embryo and abnormal root and shoot development. Essential for very long chain fatty acid elongation.	6.3e-15	+	13542353	13542474	0	1	121,	0	-14.2	-13.1	1.72	-434	-434	1.34
1	13670340	13670480	AT1G36310	NA	NA	2.1e-08	+	13670340	13670480	0	1	140,	0	-7.67	-7.11	1.6	-1.83	-2.25	0.431
1	14004336	14004496	AT1G36940	NA	NA	1.2e-08	+	14004336	14004496	0	1	160,	0	-7.92	-6.91	1.91	-9.46	-10.7	3.07
1	14158800	14158911	AT1G37130	ATNR2	Identified as a mutant resistant to chlorate. Encodes nitrate reductase structural gene. Involved in nitrate assimilation. Has nitrate reductase activity. Up-regulated by the fungus P. indica. Binds transcription factor At2g35940.	2.3e-07	+	14158800	14158911	0	1	111,	0	-6.63	-6.14	1.26	-9.34	-10.5	0.422
1	15978973	15979223	AT1G42550	PMI1	Encodes a plant-specific protein of unknown function that appears to be conserved among angiosperms.	2.2e-08	+	15978973	15979223	0	1	250,	0	-7.65	-7.09	2.04	-3.66	-4.33	0.561
1	16264268	16264368	AT1G43160	RAP2.6	encodes a member of the ERF (ethylene response factor) subfamily B-4 of ERF/AP2 transcription factor family (RAP2.6). The protein contains one AP2 domain. There are 7 members in this subfamily.	6e-09	+	16264268	16264368	0	1	100,	0	-8.22	-7.62	1.29	-6.97	-7.96	0.401
1	16575956	16576056	AT1G43790	TED6	NA	1.4e-09	+	16575956	16576056	0	1	100,	0	-8.84	-8.19	1.32	-2.14	-2.61	0.578
1	16654169	16654473	AT1G43900	NA	NA	4.1e-07	+	16654169	16654473	0	2	210,10,	0,294	-6.39	-5.91	2.41	-5.2	-6.03	0.571
1	16786245	16786486	AT1G44120	CSI2	NA	2.1e-07	+	16786245	16786486	0	2	73,98,	0,143	-6.67	-6.18	6.57	-4.52	-5.29	2.07
1	16871885	16872299	AT1G44575	CP22	Encoding PSII-S (CP22), a ubiquitous pigment-binding protein associated with photosystem II (PSII) of higher plants. Involved in nonphotochemical quenching rather than in photosynthesis. Mutant has a normal violaxanthin cycle but has a limited capacity of quenching singlet excited chlorophylls and is tolerant to lipid peroxidation.	5e-48	+	16871885	16872299	0	3	74,114,63,	0,158,351	-47.3	-45.1	1.54	-434	-434	0.735
1	16924254	16924503	AT1G44810	NA	NA	1.6e-11	+	16924254	16924503	0	1	249,	0	-10.8	-10	2.46	-7.61	-8.65	0.729
1	16970323	16970424	AT1G44900	ATMCM2	Encodes MCM2 (MINICHROMOSOME MAINTENANCE 2), a protein essential to embryo development. Overexpression results in altered root meristem function.	4e-08	+	16970323	16970424	0	1	101,	0	-7.4	-6.86	1.68	-2.96	-3.55	0.921
1	16982176	16982550	AT1G44910	ATPRP40A	Binds the carboxyl-terminal domain (CTD) of the largest subunit of RNA polymerase II and functions as a scaffold for RNA processing machineries.	1.4e-10	+	16982176	16982550	0	2	57,233,	0,141	-9.84	-9.11	7.5	-1.69	-2.08	0.174
1	17091170	17091338	AT1G45165	NA	NA	1.9e-09	+	17091170	17091338	0	1	168,	0	-8.71	-8.07	2.44	-8.11	-9.2	1.34
1	17154662	17154843	AT1G45233	AtTHO5	Encodes a component of the putative Arabidopsis THO/TREX complex: THO1 or HPR1 (At5g09860), THO2 (At1g24706), THO3 or TEX1 (At5g56130), THO5 (At5g42920, At1g45233), THO6 (At2g19430), and THO7 (At5g16790, At3g02950). THO/TREX complexes in animals have been implicated in the transport of mRNA precursors. Mutants of THO3/TEX1, THO1, THO6 accumulate reduced amount of small interfering (si)RNA, sugges…	5e-12	+	17154662	17154843	0	1	181,	0	-11.3	-10.4	4.86	-1.57	-1.94	1.19
1	17192585	17192745	AT1G45688	NA	NA	7.9e-11	+	17192585	17192745	0	1	160,	0	-10.1	-9.32	1.8	-434	-434	0.846
1	17343096	17343186	AT1G47310	NA	NA	3.5e-08	+	17343096	17343186	0	1	90,	0	-7.45	-6.9	1.25	-2.24	-2.73	0.545
1	17343424	17343565	AT1G47310	NA	NA	1.3e-06	+	17343424	17343565	0	1	141,	0	-5.9	-5.45	1.54	-1.63	-2.01	0.692
1	17352994	17353205	AT1G47330	NA	NA	1.1e-06	+	17352994	17353205	0	2	48,83,	0,128	-5.97	-5.52	2.33	-2.27	-2.76	1.16
1	17558294	17558563	AT1G47710	AtSERPIN1	NA	5e-12	+	17558294	17558563	0	1	269,	0	-11.3	-10.4	3.86	-9.26	-10.4	0.991
1	17687467	17688789	AT1G47970	NA	NA	2.6e-10	+	17687467	17688789	0	2	228,470,	0,852	-9.59	-8.89	7.12	-2.16	-2.63	0.441
1	17767006	17767227	AT1G48100	NA	NA	8.7e-08	+	17767006	17767227	0	1	221,	0	-7.06	-6.53	4.88	-7.03	-8.02	0.823
1	17848078	17848198	AT1G48300	DGAT3	NA	1e-08	+	17848078	17848198	0	1	120,	0	-8	-7.41	1.64	-3.37	-4.01	0.301
1	17876953	17877043	AT1G48370	YSL8	Arabidopsis thaliana metal-nicotianamine transporter YSL4	2.7e-06	+	17876953	17877043	0	1	90,	0	-5.57	-5.13	1.53	-1.31	-1.64	0.623
1	17918526	17918687	AT1G48480	RKL1	Arabidopsis thaliana receptor-like protein kinase (RKL1) gene	2.8e-06	+	17918526	17918687	0	1	161,	0	-5.55	-5.11	2.63	-12.2	-13.5	1.03
1	17920535	17920716	AT1G48480	RKL1	Arabidopsis thaliana receptor-like protein kinase (RKL1) gene	9.3e-07	+	17920535	17920716	0	1	181,	0	-6.03	-5.57	2.72	-9.41	-10.6	0.999
1	18064360	18064441	AT1G48840	NA	NA	7.6e-09	+	18064360	18064441	0	1	81,	0	-8.12	-7.52	1.28	-6.49	-7.45	1.2
1	18112576	18112697	AT1G48960	NA	NA	6.3e-08	+	18112576	18112697	0	1	121,	0	-7.2	-6.67	1.84	-8.29	-9.4	1.16
1	18252599	18252720	AT1G49340	ATPI4K	Encodes a phosphatidylinositol 4-kinase that is expressed in inflorescences and shoots.	1.6e-11	+	18252599	18252720	0	1	121,	0	-10.8	-10	2.41	-2.44	-2.95	0.556
1	18306898	18307099	AT1G49450	NA	NA	4.8e-09	+	18306898	18307099	0	1	201,	0	-8.32	-7.71	3	-13.8	-15.3	0.661
1	18351673	18352053	AT1G49580	NA	NA	1.5e-07	+	18351673	18352053	0	1	380,	0	-6.81	-6.3	3.12	-434	-434	1.39
1	18519650	18519910	AT1G50010	TUA2	Encodes alpha-2,4 tubulin. TUA2 and TUA4 encode identical proteins.	1e-12	+	18519650	18519910	0	1	260,	0	-12	-11.1	3.43	-4.26	-5	0.176
1	18582325	18582435	AT1G50170	ATSIRB	encodes sirohydrochlorin ferrochelatase catalyzing the last step of the siroheme biosynthesis	4.2e-07	+	18582325	18582435	0	1	110,	0	-6.38	-5.9	2.09	-1.61	-1.98	0.555
1	18662385	18662526	AT1G50380	NA	NA	5.9e-06	+	18662385	18662526	0	1	141,	0	-5.23	-4.81	2.18	-10.9	-12.2	2
1	18717728	18718056	AT1G50510	NA	NA	1e-07	+	18717728	18718056	0	3	3,61,47,	0,88,281	-6.98	-6.46	1.85	-6.79	-7.77	1.24
1	18927266	18927347	AT1G51060	HTA10	Encodes HTA10, a histone H2A protein.	2e-09	+	18927266	18927347	0	1	81,	0	-8.69	-8.05	1.29	-13.5	-15	0.767
1	18933480	18933670	AT1G51090	NA	NA	4e-13	+	18933480	18933670	0	1	190,	0	-12.4	-11.5	1.99	-434	-434	0.91
1	19035813	19035974	AT1G51350	NA	NA	7.9e-11	+	19035813	19035974	0	1	161,	0	-10.1	-9.35	1.97	-9.15	-10.3	1.2
1	19050003	19050174	AT1G51380	NA	NA	5e-12	+	19050003	19050174	0	1	171,	0	-11.3	-10.5	4.14	-1.91	-2.34	1.03
1	19115765	19116029	AT1G51540	NA	NA	3.9e-09	+	19115765	19116029	0	2	110,21,	0,243	-8.41	-7.79	2.17	-7.27	-8.29	1.01
1	19127232	19127414	AT1G51580	NA	NA	3.1e-07	+	19127232	19127414	0	2	77,14,	0,168	-6.51	-6.02	1.55	-11	-12.3	1.62
1	19132539	19133177	AT1G51600	GATA28	member of a novel family of plant-specific GATA-type transcription factors.	6.6e-07	+	19132539	19133177	0	2	127,23,	0,615	-6.18	-5.71	1.86	-4.43	-5.18	0.829
1	19174598	19174918	AT1G51700	ADOF1	Encodes dof zinc finger protein (adof1).	1.8e-07	+	19174598	19174918	0	1	320,	0	-6.74	-6.24	2.57	-13.1	-14.5	0.772
1	19437814	19437925	AT1G52190	AtNPF1.2	NA	1.7e-09	+	19437814	19437925	0	1	111,	0	-8.77	-8.13	2.05	-3.73	-4.41	0.73
1	19484599	19484890	AT1G52320	NA	NA	6.5e-09	+	19484599	19484890	0	1	291,	0	-8.19	-7.59	1.9	-8.16	-9.25	0.861
1	19641168	19641298	AT1G52720	NA	NA	2.8e-09	+	19641168	19641298	0	1	130,	0	-8.55	-7.93	1.83	-5.82	-6.71	0.934
1	19792849	19793147	AT1G53120	NA	NA	1.8e-07	+	19792849	19793147	0	2	93,37,	0,261	-6.74	-6.24	1.52	-10	-11.2	1.53
1	19850909	19851119	AT1G53233	NA	NA	4.4e-08	+	19850909	19851119	0	1	210,	0	-7.36	-6.82	2.69	-5.68	-6.56	0.627
1	19851268	19851538	AT1G53233	NA	NA	8.9e-09	+	19851268	19851538	0	1	270,	0	-8.05	-7.46	2.87	-11.9	-13.3	0.872
1	19879544	19879714	AT1G53300	TTL1	NA	1.9e-07	+	19879544	19879714	0	1	170,	0	-6.72	-6.22	1.46	-1.39	-1.73	0.387
1	19880022	19880133	AT1G53300	TTL1	NA	3.7e-06	+	19880022	19880133	0	1	111,	0	-5.43	-5	1.86	-3.89	-4.59	0.7
1	19882356	19882865	AT1G53300	TTL1	NA	3.2e-10	+	19882356	19882865	0	1	509,	0	-9.49	-8.79	2.09	-7.21	-8.23	0.25
1	19958778	19958889	AT1G53470	MSL4	NA	2.2e-08	+	19958778	19958889	0	1	111,	0	-7.65	-7.09	1.71	-9.98	-11.2	1.08
1	20099692	20099803	AT1G53830	ATPME2	encodes a pectin methylesterase	4.8e-10	+	20099692	20099803	0	1	111,	0	-9.32	-8.64	1.56	-1.31	-1.63	0.446
1	20136633	20136744	AT1G53910	RAP2.12	encodes a member of the ERF (ethylene response factor) subfamily B-2 of ERF/AP2 transcription factor family (RAP2.12). The protein contains one AP2 domain. There are 5 members in this subfamily including RAP2.2 AND RAP2.12.	2.5e-15	+	20136633	20136744	0	1	111,	0	-14.6	-13.6	1.15	-434	-434	0.903
1	20181117	20181357	AT1G54060	ASIL1	Member of the trihelix DNA binding protein family. Nuclear localized. Involved in repressing seed maturation genes during seed germination and seedling development.	2.5e-09	+	20181117	20181357	0	1	240,	0	-8.6	-7.97	5	-2.32	-2.82	0.545
1	20387214	20387344	AT1G54575	NA	NA	1e-16	+	20387214	20387344	0	1	130,	0	-16	-14.9	1.5	-1.95	-2.39	0.205
1	20415097	20415287	AT1G07983	NA	NA	3.2e-33	+	20415097	20415287	0	1	190,	0	-32.5	-30.7	3.44	-7.44	-8.47	0.645
1	20431017	20431148	AT1G54740	NA	NA	4e-11	+	20431017	20431148	0	1	131,	0	-10.4	-9.61	2.35	-3.71	-4.38	0.528
1	20455790	20455941	AT1G54850	NA	NA	2.5e-25	+	20455790	20455941	0	1	151,	0	-24.6	-23	1.91	-1.58	-1.94	0.57
1	20503390	20503824	AT1G54960	ANP2	member of MEKK subfamily	3.6e-09	+	20503390	20503824	0	2	9,332,	0,102	-8.44	-7.82	13.3	-2.02	-2.46	0.152
1	20505099	20505667	AT1G54970	ATPRP1	encodes a proline-rich protein that is specifically expressed in the root.	8.7e-09	+	20505099	20505667	0	1	568,	0	-8.06	-7.47	2.6	-434	-434	0.946
1	20513270	20513381	AT1G54990	AXR4	auxin response mutant (AXR4)	6.2e-07	+	20513270	20513381	0	1	111,	0	-6.21	-5.74	1.42	-3.92	-4.62	0.676
1	20569652	20569743	AT1G55130	AtTMN6	Encodes an Arabidopsis Transmembrane nine (TMN) protein. Transmembrane nine (TM9) proteins are localized in the secretory pathway of eukaryotic cells and are involved in cell adhesion and phagocytosis.	3.7e-08	+	20569652	20569743	0	1	91,	0	-7.43	-6.89	2.5	-1.66	-2.04	0.917
1	20588604	20588734	AT1G55190	PRA1.F2	NA	2.8e-10	+	20588604	20588734	0	1	130,	0	-9.56	-8.85	2.79	-11.9	-13.3	1.16
1	20617381	20617570	AT1G55265	NA	NA	4.7e-10	+	20617381	20617570	0	1	189,	0	-9.33	-8.64	3.21	-6.61	-7.58	0.372
1	20632175	20632438	AT1G55310	At-SCL33	Encodes a SR spliceosome protein that is localized to nuclear specks, interacts with SR45 and the U1-70K protein of the U1 snRNP, has sequence similar to human SC35 protein.	5e-13	+	20632175	20632438	0	2	104,86,	0,177	-12.3	-11.4	1.78	-434	-434	1.05
1	20633574	20633784	AT1G55320	AAE18	Encodes a protein with similarity to acyl activating enzymes. AAE18 is localized to the peroxisome where it may be involved in metabolism of auxin precursors to active auxins.	3.7e-10	+	20633574	20633784	0	2	65,56,	0,154	-9.43	-8.74	4.67	-4.62	-5.4	1.84
1	20642774	20643193	AT1G55325	GCT	Encodes the Arabidopsis homolog of the transcriptional regulator MED13, is dynamically expressed during embryogenesis and regulates both developmental timing and the radial pattern formation.	2e-07	+	20642774	20643193	0	2	85,96,	0,323	-6.69	-6.19	1.83	-434	-434	2.05
1	20708062	20708560	AT1G55460	KIN17	NA	2.5e-15	+	20708062	20708560	0	1	498,	0	-14.6	-13.6	17.2	-2.06	-2.52	0.377
1	20877419	20877642	AT1G55850	ATCSLE1	encodes a protein similar to cellulose synthase	3.8e-06	+	20877419	20877642	0	2	91,40,	0,183	-5.42	-4.99	1.71	-1.88	-2.31	0.867
1	20901402	20901552	AT1G55890	NA	NA	9.5e-10	+	20901402	20901552	0	1	150,	0	-9.02	-8.36	2.3	-6.59	-7.55	0.809
1	20902659	20902800	AT1G55890	NA	NA	3e-08	+	20902659	20902800	0	1	141,	0	-7.52	-6.96	3.31	-2.75	-3.31	0.746
1	20912964	20913225	AT1G55920	ATSERAT2;1	Encodes a chloroplast/cytosol localized serine O-acetyltransferase involved in sulfur assimilation and cysteine biosynthesis. Expressed in the vascular system.	1.1e-09	+	20912964	20913225	0	1	261,	0	-8.95	-8.3	2.89	-8.34	-9.44	0.662
1	20922047	20922317	AT1G55930	NA	NA	7.9e-15	+	20922047	20922317	0	1	270,	0	-14.1	-13	16.9	-2.76	-3.32	0.213
1	21025262	21025383	AT1G56170	ATHAP5B	Encodes a protein with similarity to a subunit of the CCAAT promoter motif binding complex of yeast.One of two members of this class (HAP5B) and expressed in vegetative and reproductive tissues	1.9e-10	+	21025262	21025383	0	1	121,	0	-9.72	-9	1.38	-8.25	-9.35	0.611
1	21028295	21028665	AT1G56190	NA	NA	1e-13	+	21028295	21028665	0	1	370,	0	-13	-12	2.42	-434	-434	1.11
1	21159984	21160095	AT1G56500	SOQ1	NA	1.6e-13	+	21159984	21160095	0	1	111,	0	-12.8	-11.9	1.83	-434	-434	1.44
1	21255937	21256048	AT1G56690	NA	NA	1.3e-07	+	21255937	21256048	0	1	111,	0	-6.88	-5.95	3.6	-1.66	-2.04	1.48
1	21395245	21395716	AT1G57770	NA	NA	5.1e-06	+	21395245	21395716	0	2	153,8,	0,463	-5.29	-4.87	1.7	-4.96	-5.76	0.771
1	21654052	21654153	AT1G58340	BCD1	NA	1.3e-06	+	21654052	21654153	0	1	101,	0	-5.9	-5.45	1.41	-1.61	-1.99	0.881
1	21676787	21676907	AT1G58360	AAP1	Encodes AAP1 (amino acid permease 1), a neutral amino acid transporter expressed in seeds. Functions in amino acid uptake into embryos.	2.7e-07	+	21676787	21676907	0	1	120,	0	-6.57	-6.08	1.57	-434	-434	0.942
1	21678491	21678612	AT1G58360	AAP1	Encodes AAP1 (amino acid permease 1), a neutral amino acid transporter expressed in seeds. Functions in amino acid uptake into embryos.	1.9e-06	+	21678491	21678612	0	1	121,	0	-5.71	-5.27	1.3	-434	-434	0.988
1	21761478	21761729	AT1G58602	NA	NA	3e-08	+	21761478	21761729	0	1	251,	0	-7.53	-6.98	2.29	-5.51	-6.37	0.883
1	21761858	21762018	AT1G58602	NA	NA	2e-08	+	21761858	21762018	0	1	160,	0	-7.7	-7.14	2.21	-5.39	-6.24	1.14
1	21969525	21970971	AT1G59740	AtNPF4.3	NA	2.7e-07	+	21969525	21970971	0	2	65,26,	0,1420	-6.57	-6.08	1.38	-8.11	-9.2	1.39
1	22037000	22037081	AT1G59870	ABCG36	ATP binding cassette transporter. Localized to the plasma membrane in uninfected cells. In infected leaves, the protein concentrated at infection sites. Contributes to nonhost resistance to inappropriate pathogens that enter by direct penetration in a salicylic aciddependent manner. Required for mlo resistance. Has Cd transporter activity (Cd2+ extrusion pump) and contributes to heavy metal resis…	4.6e-09	+	22037000	22037081	0	1	81,	0	-8.34	-7.73	1.39	-6.56	-7.51	1.12
1	22051351	22051491	AT1G59900	AT-E1	encodes the e1 alpha subunit of the pyruvate dehydrogenase complex (PDC)	9.5e-10	+	22051351	22051491	0	1	140,	0	-9.02	-8.36	3.6	-8.28	-9.38	0.781
1	22199490	22199621	AT1G60190	AtPUB19	NA	4.6e-09	+	22199490	22199621	0	1	131,	0	-8.34	-7.73	1.6	-4.05	-4.77	0.386
1	22409905	22410147	AT1G60870	MEE9	NA	2e-14	+	22409905	22410147	0	2	9,161,	0,81	-13.7	-12.7	3.78	-1.93	-2.36	0.36
1	23072828	23073068	AT1G62370	NA	NA	2.8e-10	+	23072828	23073068	0	1	240,	0	-9.55	-8.85	1.88	-2.53	-3.06	0.298
1	23113997	23114128	AT1G62440	LRX2	encodes a paralog of LRX1 (LEUCINE-RICH REPEAT/EXTENSIN 1) which acts synergistically with LRX1 in root hair cell morphogenesis.	1.3e-41	+	23113997	23114128	0	1	131,	0	-40.9	-38.8	1.53	-1.41	-1.75	0.623
1	23114147	23115293	AT1G62440	LRX2	encodes a paralog of LRX1 (LEUCINE-RICH REPEAT/EXTENSIN 1) which acts synergistically with LRX1 in root hair cell morphogenesis.	1.3e-41	+	23114147	23115293	0	1	1146,	0	-40.9	-38.8	3.78	-434	-434	0.758
1	23129210	23129550	AT1G62480	NA	NA	5.1e-09	+	23129210	23129550	0	1	340,	0	-8.29	-7.68	3.78	-2.15	-2.62	0.293
1	23132337	23132837	AT1G62500	NA	NA	6.3e-13	+	23132337	23132837	0	1	500,	0	-12.2	-11.3	3.25	-434	-434	1.15
1	23145101	23145212	AT1G62520	NA	NA	1.6e-08	+	23145101	23145212	0	1	111,	0	-7.79	-6.78	2.5	-1.46	-1.81	1.26
1	23152032	23152163	AT1G62540	FMO	belongs to the flavin-monooxygenase (FMO) family, encodes a glucosinolate S-oxygenase that catalyzes the conversion of methylthioalkyl glucosinolates to methylsulfinylalkyl glucosinolates	1.6e-27	+	23152032	23152163	0	1	131,	0	-26.8	-25.2	1.73	-9.94	-11.2	1.17
1	23176741	23176852	AT1G62580	NOGC1	NA	3.7e-10	+	23176741	23176852	0	1	111,	0	-9.43	-8.73	2.2	-2.46	-2.97	0.0258
1	23193628	23193933	AT1G62640	KAS	3-ketoacyl-acyl carrier protein synthase III (KAS III)	8.7e-07	+	23193628	23193933	0	2	80,31,	0,274	-6.06	-5.6	1.16	-2.45	-2.97	0.391
1	23332769	23332929	AT1G62980	ATEXP18	Alpha-expansin 18. Naming convention from the Expansin Working Group (Kende et al, 2004. Plant Mol Bio)	1.1e-08	+	23332769	23332929	0	1	160,	0	-7.94	-7.36	2.32	-12.6	-13.9	1.45
1	23517519	23517620	AT1G63420	NA	NA	3e-10	+	23517519	23517620	0	1	101,	0	-9.52	-8.81	2.16	-4.31	-5.06	1.08
1	23526342	23526682	AT1G63430	NA	NA	6.3e-15	+	23526342	23526682	0	1	340,	0	-14.2	-13.2	13.1	-2.57	-3.11	0.147
1	23686975	23687284	AT1G63830	NA	NA	2e-12	+	23686975	23687284	0	1	309,	0	-11.7	-10.9	4.86	-4.29	-5.03	0.465
1	23698631	23698711	AT1G63850	NA	NA	9.5e-06	+	23698631	23698711	0	1	80,	0	-5.02	-4.61	1.87	-7.72	-8.77	2.2
1	23730941	23731222	AT1G63940	MDAR6	NA	4.9e-10	+	23730941	23731222	0	2	46,85,	0,196	-9.31	-8.63	1.91	-13.5	-15	0.969
1	23764363	23764643	AT1G64050	NA	NA	6.2e-08	+	23764363	23764643	0	2	13,137,	0,143	-7.21	-6.67	1.72	-2.69	-3.24	0.593
1	23914074	23914359	AT1G64390	AtGH9C2	NA	8.7e-07	+	23914074	23914359	0	3	32,69,10,	0,125,275	-6.06	-5.6	1.65	-3.04	-3.64	0.554
1	23933549	23933690	AT1G64430	NA	NA	1.1e-08	+	23933549	23933690	0	1	141,	0	-7.96	-7.38	1.82	-7.73	-8.78	0.956
1	24019658	24019848	AT1G64630	ATWNK10	NA	1.2e-06	+	24019658	24019848	0	1	190,	0	-5.91	-5.46	2.29	-9.59	-10.8	1.15
1	24029178	24029269	AT1G64660	ATMGL	Encodes a functional methionine gamma-lyase, a cytosolic enzyme catalyzes the degradation of methionine into methanethiol, alpha-ketobutyrate and ammonia. The catabolism of excess methionine is important to methionine homeostasis.	0.00078	+	24029178	24029269	0	1	91,	0	-3.11	-2.73	1.23	-11.7	-13.1	1.12
1	24036190	24036401	AT1G64680	NA	NA	1.5e-08	+	24036190	24036401	0	1	211,	0	-7.83	-7.26	2.56	-2.15	-2.62	0.427
1	24045180	24045341	AT1G64710	NA	NA	3.7e-07	+	24045180	24045341	0	1	161,	0	-6.43	-5.94	1.78	-11.2	-12.5	0.837
1	24108804	24109024	AT1G64880	NA	NA	5e-14	+	24108804	24109024	0	1	220,	0	-13.3	-12.3	9.57	-3.15	-3.76	0.572
1	24113347	24113628	AT1G64900	CYP89	Encodes cytochrome P450 (CYP89A2).	5e-16	+	24113347	24113628	0	1	281,	0	-15.3	-14.2	3.37	-6.4	-7.34	0.609
1	24125044	24125185	AT1G64940	CYP89A6	member of CYP89A	1.4e-10	+	24125044	24125185	0	1	141,	0	-9.85	-9.12	3	-2.42	-2.93	2.07
1	24127615	24127914	AT1G64950	CYP89A5	member of CYP89A	1.6e-12	+	24127615	24127914	0	1	299,	0	-11.8	-11	1.88	-434	-434	1.23
1	24128600	24129049	AT1G64950	CYP89A5	member of CYP89A	2.5e-11	+	24128600	24129049	0	1	449,	0	-10.6	-9.83	2.35	-7.68	-8.73	0.486
1	24156910	24157141	AT1G65030	NA	This gene is predicted to encode a protein with a DWD motif. It can bind to DDB1a in Y2H assays, and DDB1b in co-IP assays, and may be involved in the formation of a CUL4-based E3 ubiquitin ligase	6.3e-13	+	24156910	24157141	0	1	231,	0	-12.2	-11.3	2.76	-4.46	-5.21	0.481
1	24236317	24236508	AT1G65260	PTAC4	Encodes a protein required for thylakoid membrane formation.	1.2e-10	+	24236317	24236508	0	1	191,	0	-9.92	-9.19	3.79	-434	-434	0.99
1	24316160	24316290	AT1G65450	GLC	NA	4e-16	+	24316160	24316290	0	1	130,	0	-15.4	-13.8	3.25	-2.66	-3.2	1.55
1	24475359	24475440	AT1G65800	ARK2	encodes a putative receptor-like serine/threonine protein kinases that is similar to brassica self-incompatibility (S) locus. expressed in specifically in cotyledons, leaves, and sepals, in correlation with the maturation of these structures.	3.6e-06	+	24475359	24475440	0	1	81,	0	-5.44	-4.63	1.83	-1.98	-2.42	2.45
1	24538975	24539115	AT1G65930	cICDH	Encodes a NADP+-isocitrate dehydrogenase that is believed to function in the cytosol. It appears to contribute to NADPH production under oxidative stress, and thereby to participate in redox signalling linked to defense responses.	5e-57	+	24538975	24539115	0	1	140,	0	-56.3	-53.9	2.13	-10.9	-12.2	0.709
1	24615255	24615425	AT1G66130	NA	NA	6.3e-05	+	24615255	24615425	0	1	170,	0	-4.2	-3.46	1.87	-7.35	-8.37	1.46
1	24647260	24647491	AT1G66180	NA	NA	2.5e-11	+	24647260	24647491	0	1	231,	0	-10.6	-9.84	2.72	-13.5	-14.9	1.02
1	24648269	24648400	AT1G66180	NA	NA	1.1e-10	+	24648269	24648400	0	1	131,	0	-9.97	-9.24	2.67	-4.67	-5.45	0.547
1	24955213	24955474	AT1G66880	NA	NA	1e-09	+	24955213	24955474	0	1	261,	0	-9	-8.34	4.22	-434	-434	1.35
1	25017105	25017225	AT1G67030	ZFP6	Encodes a zinc finger protein containing only a single zinc finger.	5e-10	+	25017105	25017225	0	1	120,	0	-9.3	-8.62	2.06	-5.34	-6.19	1.47
1	25143828	25144039	AT1G67210	NA	NA	5.9e-07	+	25143828	25144039	0	1	211,	0	-6.23	-5.76	5.29	-6.94	-7.93	2.56
1	25462596	25462807	AT1G67890	NA	NA	6.3e-26	+	25462596	25462807	0	1	211,	0	-25.2	-23.6	19.5	-2.53	-3.06	0.11
1	25601238	25601437	AT1G68310	AE7	Encodes a protein that has been shown to specifically interact with a sequence motif, PIEPPPHH, in the cytoplasmic tail of a membrane protein that directs the protein from the ER to vacuoles where it is internalized.	4e-24	+	25601238	25601437	0	1	199,	0	-23.4	-21.9	7.52	-1.68	-2.07	0.134
1	25658864	25659075	AT1G68440	NA	NA	4.6e-06	+	25658864	25659075	0	1	211,	0	-5.34	-4.91	2.73	-434	-434	0.96
1	25747496	25747587	AT1G68570	AtNPF3.1	NA	5.5e-08	+	25747496	25747587	0	1	91,	0	-7.26	-6.72	1.55	-1.94	-2.38	0.572
1	25750030	25750131	AT1G68570	AtNPF3.1	NA	1.9e-07	+	25750030	25750131	0	1	101,	0	-6.71	-6.21	1.53	-5.29	-6.14	1.01
1	25789292	25789942	AT1G68690	AtPERK9	NA	3.7e-10	+	25789292	25789942	0	1	650,	0	-9.43	-8.73	3.25	-434	-434	0.945
1	25809406	25809945	AT1G68725	AGP19	AGP19 is a lysine-rich arabinogalactan-protein (AGP) and part of a multi-gene family of glycoproteins with approx. 50 members. It falls into one subclass with AGP17 and AGP18, other lysine-rich AGPs. It is expressed in young leaves, shoots, roots and flowers. Non-consensus splice site at the intron:exon boundary (AT:exon)	1.7e-09	+	25809406	25809945	0	1	539,	0	-8.78	-8.14	3.45	-434	-434	0.902
1	25829119	25829304	AT1G68760	ATNUDT1	Encodes a cytosol-localized nudix hydrolase that hydrolyzes 8-oxo-(d)GTP to its monophosphate form. This protective mechanism prevents the misincorporation of these oxidized nucleotides into DNA and RNA. NUDX1 also has a low level of dihydroneopterin triphosphate pyrophosphatase activity in vitro and may participate in the folate synthesis pathway.	1.8e-09	+	25829119	25829304	0	2	106,5,	0,180	-8.74	-8.1	2.52	-434	-434	1.07
1	25861372	25861642	AT1G68810	NA	NA	1.3e-07	+	25861372	25861642	0	1	270,	0	-6.87	-6.36	2.37	-2.05	-2.5	0.396
1	26093434	26093535	AT1G69420	NA	NA	2.1e-07	+	26093434	26093535	0	1	101,	0	-6.68	-6.19	1.83	-8.8	-9.94	1.24
1	26096108	26096249	AT1G69420	NA	NA	2.6e-09	+	26096108	26096249	0	1	141,	0	-8.59	-7.96	2.13	-434	-434	1.42
1	26182622	26183050	AT1G69600	ATHB29	Encodes ZFHD1, a member of the zinc finger homeodomain transcriptional factor family. Binds to the 62 bp promoter region of ERD1 (early responsive to dehydration stress 1). Expression of ZFHD1 is induced by drought, high salinity and abscisic acid.	5.6e-10	+	26182622	26183050	0	1	428,	0	-9.25	-8.57	4.48	-12.3	-13.7	1.28
1	26216506	26216617	AT1G69690	AtTCP15	NA	2.2e-10	+	26216506	26216617	0	1	111,	0	-9.66	-8.95	1.3	-4.04	-4.75	1.03
1	26235919	26236020	AT1G69750	ATCOX19-2	NA	2.1e-09	+	26235919	26236020	0	1	101,	0	-8.67	-8.03	2	-6.29	-7.23	1.67
1	26317171	26318613	AT1G69870	AtNPF2.13	Encodes a low affinity nitrate transporter NRT1.7. Expressed in phloem. Responsible for source-to-sink remobilization of nitrate.	1.5e-08	+	26317171	26318613	0	2	6,95,	0,1347	-7.83	-7.26	1.55	-434	-434	1.03
1	26319372	26319553	AT1G69870	AtNPF2.13	Encodes a low affinity nitrate transporter NRT1.7. Expressed in phloem. Responsible for source-to-sink remobilization of nitrate.	1.9e-09	+	26319372	26319553	0	1	181,	0	-8.71	-8.07	1.8	-434	-434	0.877
1	26331059	26331239	AT1G69910	NA	NA	6.5e-08	+	26331059	26331239	0	1	180,	0	-7.19	-6.66	3.13	-7.04	-8.03	1.17
1	26424599	26424709	AT1G70170	MMP	mutant has Late flowering; Early senescence; Matrix Metalloproteinase	6.3e-11	+	26424599	26424709	0	1	110,	0	-10.2	-9.42	1.89	-2.87	-3.44	0.563
1	26431046	26431146	AT1G70190	NA	NA	1.7e-10	+	26431046	26431146	0	1	100,	0	-9.77	-9.05	1.44	-4.46	-5.22	0.883
1	26556222	26556781	AT1G70460	AtPERK13	NA	2.7e-08	+	26556222	26556781	0	1	559,	0	-7.57	-7.01	3.69	-12.1	-13.4	0.972
1	26626787	26626958	AT1G70620	NA	NA	4.8e-09	+	26626787	26626958	0	1	171,	0	-8.32	-7.71	2.59	-3.78	-4.47	0.619
1	26640684	26641041	AT1G70660	MMZ2	MMZ2/UEV1B encodes a protein that may play a role in DNA damage responses and error-free post-replicative DNA repair by participating in lysine-63-based polyubiquitination reactions. UEV1A can form diubiquitin and triubiquitin chains in combination with UBC13A/UBC35 in vitro. It can also functionally complement an mms2 mutation in budding yeast, both by increasing mms2 mutant viability in the pre…	2.3e-06	+	26640684	26641041	0	2	98,83,	0,274	-5.63	-5.19	2.86	-11.6	-12.9	0.902
1	26645275	26645493	AT1G70670	AtCLO4	NA	5e-09	+	26645275	26645493	0	2	38,82,	0,136	-8.3	-7.69	1.93	-10.2	-11.4	1.29
1	26706984	26707134	AT1G70820	NA	NA	1.1e-05	+	26706984	26707134	0	1	150,	0	-4.96	-4.55	2	-2.7	-3.25	0.727
1	26743278	26743388	AT1G70940	ATPIN3	A regulator of auxin efflux and involved in differential growth. PIN3 is expressed in gravity-sensing tissues, with PIN3 protein accumulating predominantly at the lateral cell surface. PIN3 localizes to the plasma membrane and to vesicles. In roots, PIN3 is expressed without pronounced polarity in tiers two and three of the columella cells, at the basal side of vascular cells, and to the lateral …	5.8e-08	+	26743278	26743388	0	1	110,	0	-7.24	-6.7	1.62	-3.73	-4.4	0.583
1	26764532	26764623	AT1G70980	SYNC3	NA	4.3e-07	+	26764532	26764623	0	1	91,	0	-6.37	-5.48	2.44	-2.67	-3.22	1.88
1	26818126	26818207	AT1G71110	NA	NA	7.1e-07	+	26818126	26818207	0	1	81,	0	-6.15	-5.69	1.35	-2.38	-2.89	1.09
1	26825779	26826034	AT1G71140	NA	NA	1.9e-05	+	26825779	26826034	0	3	18,57,5,	0,110,250	-4.71	-4.31	1.47	-1.74	-2.14	0.986
1	26830980	26831557	AT1G71170	NA	NA	6.3e-13	+	26830980	26831557	0	1	577,	0	-12.2	-11.3	4.62	-1.6	-1.97	0.192
1	26833449	26833649	AT1G71180	NA	NA	1.6e-11	+	26833449	26833649	0	1	200,	0	-10.8	-10	14	-5.93	-6.84	0.975
1	26936090	26936290	AT1G71500	NA	NA	2.1e-08	+	26936090	26936290	0	1	200,	0	-7.68	-7.12	2.49	-14.4	-16	0.946
1	26973214	26973424	AT1G71697	ATCK1	Encodes choline kinase. mRNA levels are increased in response to wounding.	6.3e-11	+	26973214	26973424	0	1	210,	0	-10.2	-9.46	5.29	-2.43	-2.94	1.02
1	26984414	26984728	AT1G71720	PDE338	NA	1.3e-07	+	26984414	26984728	0	2	163,37,	0,277	-6.89	-6.38	2.2	-2.68	-3.23	0.624
1	27054459	27054570	AT1G71880	ATSUC1	Sucrose transporter gene induced in response to nematodes; member of Sucrose-proton symporter family.	7.9e-15	+	27054459	27054570	0	1	111,	0	-14.1	-13.1	1.24	-8.08	-9.16	0.759
1	27055208	27055319	AT1G71880	ATSUC1	Sucrose transporter gene induced in response to nematodes; member of Sucrose-proton symporter family.	7.9e-15	+	27055208	27055319	0	1	111,	0	-14.1	-13.1	1.33	-434	-434	1.44
1	27093408	27093499	AT1G71970	NA	NA	2.6e-08	+	27093408	27093499	0	1	91,	0	-7.59	-7.04	1.69	-1.83	-2.25	0.728
1	27099922	27100132	AT1G71980	NA	NA	1.6e-12	+	27099922	27100132	0	1	210,	0	-11.8	-11	3.92	-1.95	-2.39	0.54
1	27108605	27108926	AT1G72010	NA	NA	1.6e-10	+	27108605	27108926	0	1	321,	0	-9.79	-9.07	3.19	-1.89	-2.31	0.319
1	27132466	27132672	AT1G72120	AtNPF5.14	NA	2.8e-06	+	27132466	27132672	0	2	78,32,	0,174	-5.56	-5.13	2	-7.65	-8.7	1.5
1	27142285	27142798	AT1G72140	NA	NA	3.5e-05	+	27142285	27142798	0	2	18,93,	0,420	-4.46	-4.06	1.68	-3.9	-4.6	0.815
1	27164428	27164609	AT1G72180	NA	NA	1e-08	+	27164428	27164609	0	1	181,	0	-7.98	-7.39	1.78	-434	-434	1.21
1	27164987	27165078	AT1G72180	NA	NA	9.8e-07	+	27164987	27165078	0	1	91,	0	-6.01	-5.55	1.33	-3.28	-3.91	0.613
1	27196961	27197181	AT1G72250	NA	NA	2.5e-05	+	27196961	27197181	0	2	117,14,	0,206	-4.61	-3.85	3	-3.1	-3.7	1.31
1	27233746	27233836	AT1G72330	ALAAT2	Encodes for alanine aminotransferase ALAAT2.	7.8e-07	+	27233746	27233836	0	1	90,	0	-6.11	-5.65	1.42	-3.31	-3.94	1.14
1	27283837	27283997	AT1G72470	ATEXO70D1	A member of EXO70 gene family, putative exocyst subunits, conserved in land plants. Arabidopsis thaliana contains 23 putative EXO70 genes, which can be classified into eight clusters on the phylogenetic tree.	2e-11	+	27283837	27283997	0	1	160,	0	-10.7	-9.87	2.05	-2.42	-2.94	0.509
1	27312076	27312167	AT1G72520	ATLOX4	NA	3.2e-14	+	27312076	27312167	0	1	91,	0	-13.5	-12	2	-1.41	-1.75	1.57
1	27338323	27338534	AT1G72600	NA	NA	3.5e-06	+	27338323	27338534	0	1	211,	0	-5.46	-4.64	2.17	-2.54	-3.07	1.11
1	27372346	27372466	AT1G72710	CKL2	Encodes a member of the casein kinase 1 protein family that is localized to the cytoplasm and nucleus.	2e-12	+	27372346	27372466	0	1	120,	0	-11.7	-10.8	2.43	-9.04	-10.2	0.813
1	27383478	27383638	AT1G72750	ATTIM23-2	NA	1.6e-17	+	27383478	27383638	0	1	160,	0	-16.8	-15.6	1.74	-7.89	-8.95	0.482
1	27394936	27395056	AT1G72790	NA	NA	7.6e-09	+	27394936	27395056	0	1	120,	0	-8.12	-7.53	1.46	-1.44	-1.79	0.513
1	27395842	27396321	AT1G72790	NA	NA	1.2e-08	+	27395842	27396321	0	1	479,	0	-7.92	-7.33	2.34	-13	-14.4	0.795
1	27474844	27475003	AT1G73030	CHMP1A	Encodes an ESCRT-related protein: CHMP1A/AT1G73030; CHMP1B/AT1G17730. CHMP1A and B mediate multivesicular body sorting of auxin carriers and are required for plant development. ESCRT: Endosomal Sorting Complexes Required For Transport machinery; CHMP: Charged Multivesicular Body Protein/Chromatin Modifying Protein.	1.7e-10	+	27474844	27475003	0	1	159,	0	-9.77	-9.05	3.79	-2.86	-3.44	0.443
1	27492167	27492278	AT1G73100	SDG19	Encodes a SU(VAR)3-9 homolog, a SET domain protein. Known SET domain proteins are involved in epigenetic control of gene expression and act as histone methyltransferases. There are 10 SUVH genes in Arabidopsis and members of this subfamily of the SET proteins have an additional conserved SRA domain.	4.6e-07	+	27492167	27492278	0	1	111,	0	-6.34	-5.87	1.55	-1.53	-1.89	0.628
1	27602280	27602381	AT1G73410	ATMYB54	Encodes a putative transcription factor that is a member of the R2R3-MYB family.	2.5e-14	+	27602280	27602381	0	1	101,	0	-13.6	-12.1	2.75	-4.61	-5.38	1.67
1	27625205	27625336	AT1G73470	NA	NA	2.9e-09	+	27625205	27625336	0	1	131,	0	-8.54	-7.92	3.61	-12.7	-14.2	2.05
1	27632171	27632252	AT1G73480	NA	NA	6.5e-06	+	27632171	27632252	0	1	81,	0	-5.19	-4.77	1.59	-434	-434	0.918
1	27700239	27700369	AT1G73670	ATMPK15	member of MAP Kinase	2.5e-11	+	27700239	27700369	0	1	130,	0	-10.6	-9.8	4.13	-8.54	-9.66	1.31
1	27734492	27734573	AT1G73740	NA	NA	3.2e-10	+	27734492	27734573	0	1	81,	0	-9.49	-8.79	1.23	-1.86	-2.27	0.662
1	27770451	27770551	AT1G73850	NA	NA	2.5e-06	+	27770451	27770551	0	1	100,	0	-5.6	-5.16	2.67	-5.15	-5.98	1.66
1	27785206	27785507	AT1G73880	UGT89B1	NA	1.6e-09	+	27785206	27785507	0	1	301,	0	-8.8	-8.16	2.45	-434	-434	1.11
1	27785526	27785636	AT1G73880	UGT89B1	NA	1.6e-09	+	27785526	27785636	0	1	110,	0	-8.8	-8.16	1.27	-3.26	-3.89	0.596
1	27794218	27794329	AT1G73920	NA	NA	3.6e-08	+	27794218	27794329	0	1	111,	0	-7.44	-6.89	1.54	-13.9	-15.4	1.33
1	27842238	27842568	AT1G74040	IMS1	Encodes an active Arabidopsis isopropylmalate synthase IPMS2. Involved in leucine biosynthesis. Do not participate in the chain elongation of glucosinolates. Expressed constitutively throughout the plant. Loss of IPMS2 can be compensated by a second isopropylmalate synthase gene IPMS1 (At1g18500).	2.6e-08	+	27842238	27842568	0	1	330,	0	-7.59	-7.04	1.61	-2.73	-3.28	0.365
1	27849436	27849535	AT1G74055	NA	NA	1.5e-05	+	27849436	27849535	0	1	99,	0	-4.82	-4.05	2	-1.93	-2.36	1.35
1	27863223	27863344	AT1G74090	ATSOT18	encodes a desulfoglucosinolate sulfotransferase, involved in the final step of glucosinolate core structure biosynthesis. Has a broad-substrate specificity with preference with methionine-derived desulfoglucosinolates.	1.8e-08	+	27863223	27863344	0	1	121,	0	-7.74	-7.17	1.36	-7.93	-9	0.948
1	27890607	27890697	AT1G74160	TRM4	NA	1.6e-06	+	27890607	27890697	0	1	90,	0	-5.8	-5.35	2	-1.9	-2.33	0.794
1	27915831	27916709	AT1G74230	GR-RBP5	encodes a glycine-rich RNA binding protein.	7.9e-14	+	27915831	27916709	0	2	7,431,	0,447	-13.1	-12.1	3.74	-9.34	-10.5	0.789
1	27920949	27921310	AT1G74250	NA	NA	4e-12	+	27920949	27921310	0	1	361,	0	-11.4	-10.6	9.58	-1.32	-1.64	0.24
1	27959864	27959955	AT1G74380	XXT5	NA	4.3e-08	+	27959864	27959955	0	1	91,	0	-7.37	-6.83	1.16	-3.94	-4.64	0.473
1	28075575	28075896	AT1G74720	QKY	Encodes a putative transmembrane protein carrying four C(2) domains, suggesting that QKY may function in membrane trafficking in a Ca(2+)-dependent fashion. Mutant analysis shows that this gene is involved in organ development.	3.7e-07	+	28075575	28075896	0	1	321,	0	-6.43	-5.95	3.19	-6.45	-7.39	0.645
1	28078341	28078432	AT1G74720	QKY	Encodes a putative transmembrane protein carrying four C(2) domains, suggesting that QKY may function in membrane trafficking in a Ca(2+)-dependent fashion. Mutant analysis shows that this gene is involved in organ development.	1.6e-06	+	28078341	28078432	0	1	91,	0	-5.8	-5.35	1.41	-2.25	-2.73	0.814
1	28096186	28096287	AT1G74780	NA	NA	5.6e-06	+	28096186	28096287	0	1	101,	0	-5.25	-4.83	1.59	-3.05	-3.65	1.02
1	28185752	28185903	AT1G75080	BZR1	Encodes a positive regulator of the brassinosteroid (BR) signalling pathway that mediates both downstream BR responses and negative feedback regulation of BR biosynthesis. There is evidence for phosphorylation-dependent nucleocytoplasmic shuttling of BZR1. GSK3-like kinases (including BIN2), 14-3-3 proteins, and the phosphatase BSU1 seem to participate in this process. Phosphorylation also appear…	4.7e-08	+	28185752	28185903	0	1	151,	0	-7.33	-6.79	1.75	-6.88	-7.87	0.759
1	28185961	28186645	AT1G75080	BZR1	Encodes a positive regulator of the brassinosteroid (BR) signalling pathway that mediates both downstream BR responses and negative feedback regulation of BR biosynthesis. There is evidence for phosphorylation-dependent nucleocytoplasmic shuttling of BZR1. GSK3-like kinases (including BIN2), 14-3-3 proteins, and the phosphatase BSU1 seem to participate in this process. Phosphorylation also appear…	4.7e-08	+	28185961	28186645	0	2	14,326,	0,358	-7.33	-6.79	5.42	-10.4	-11.6	1.11
1	28234524	28234715	AT1G75230	NA	NA	7.9e-08	+	28234524	28234715	0	1	191,	0	-7.1	-6.57	1.56	-1.33	-1.66	0.384
1	28235452	28235573	AT1G75230	NA	NA	2.6e-08	+	28235452	28235573	0	1	121,	0	-7.59	-7.04	1.61	-1.88	-2.3	0.609
1	28264177	28264718	AT1G75310	AUL1	NA	2.2e-07	+	28264177	28264718	0	1	541,	0	-6.66	-6.17	2.52	-1.97	-2.41	0.611
1	28292084	28292164	AT1G75390	AtbZIP44	NA	1.7e-09	+	28292084	28292164	0	1	80,	0	-8.76	-8.11	2.8	-2.23	-2.72	0.836
1	28328246	28328347	AT1G75460	NA	NA	7.9e-13	+	28328246	28328347	0	1	101,	0	-12.1	-11.2	1.27	-8.78	-9.92	0.809
1	28366544	28366625	AT1G75540	AtBBX21	NA	2e-11	+	28366544	28366625	0	1	81,	0	-10.7	-9.89	1.24	-3.76	-4.44	0.576
1	28537932	28538072	AT1G76040	CPK29	member of Calcium Dependent Protein Kinase	3.7e-08	+	28537932	28538072	0	1	140,	0	-7.43	-6.88	1.69	-6.45	-7.4	1.08
1	28540436	28540647	AT1G76040	CPK29	member of Calcium Dependent Protein Kinase	2.3e-08	+	28540436	28540647	0	1	211,	0	-7.63	-7.07	2.6	-1.46	-1.82	1.26
1	28540873	28541023	AT1G76050	NA	NA	3.1e-09	+	28540873	28541023	0	1	150,	0	-8.51	-7.88	2.63	-3.81	-4.5	0.804
1	28572155	28572380	AT1G76140	NA	NA	1e-14	+	28572155	28572380	0	2	71,60,	0,165	-14	-13	2.31	-434	-434	1.32
1	28728393	28728591	AT1G76560	CP12-3	NA	4.8e-09	+	28728393	28728591	0	1	198,	0	-8.32	-7.71	3.76	-3.86	-4.55	0.789
1	28865682	28865823	AT1G76880	NA	NA	1.6e-13	+	28865682	28865823	0	1	141,	0	-12.8	-11.8	1.49	-5.34	-6.19	0.895
1	28866917	28867008	AT1G76880	NA	NA	1.6e-13	+	28866917	28867008	0	1	91,	0	-12.8	-11.8	1.42	-2.39	-2.89	1.11
1	28867076	28867247	AT1G76880	NA	NA	1.6e-13	+	28867076	28867247	0	1	171,	0	-12.8	-11.8	1.54	-4.25	-4.98	0.632
1	28892204	28892574	AT1G76920	NA	NA	4e-12	+	28892204	28892574	0	1	370,	0	-11.4	-10.6	2.6	-10.7	-12	0.709
1	28932228	28932368	AT1G76990	ACR3	NA	1.2e-09	+	28932228	28932368	0	1	140,	0	-8.91	-8.26	2.83	-6.28	-7.21	1.01
1	29015505	29015796	AT1G77220	NA	NA	5e-13	+	29015505	29015796	0	1	291,	0	-12.3	-11.4	5.77	-2.2	-2.68	0.0396
1	29019538	29019768	AT1G77230	NA	NA	3.7e-06	+	29019538	29019768	0	1	230,	0	-5.43	-4.62	2.89	-2.2	-2.68	1.37
1	29117689	29117996	AT1G77490	TAPX	Encodes a chloroplastic thylakoid ascorbate peroxidase tAPX. Ascorbate peroxidases are enzymes that scavenge hydrogen peroxide in plant cells. Eight types of APX have been described for Arabidopsis: three cytosolic (APX1, APX2, APX6), two chloroplastic types (stromal sAPX, thylakoid tAPX), and three microsomal (APX3, APX4, APX5) isoforms.	2e-13	+	29117689	29117996	0	2	181,59,	0,248	-12.7	-11.8	4.76	-5.92	-6.82	0.858
1	29165279	29165360	AT1G77610	NA	NA	1.3e-06	+	29165279	29165360	0	1	81,	0	-5.87	-5.42	1.36	-5.08	-5.91	0.975
1	29253491	29253621	AT1G77800	NA	NA	3e-10	+	29253491	29253621	0	1	130,	0	-9.53	-8.82	3.57	-3.44	-4.09	0.639
1	29365059	29365219	AT1G78080	AtWIND1	Encodes a member of the DREB subfamily A-6 of ERF/AP2 transcription factor family (RAP2.4). The protein contains one AP2 domain. Role in mediating light and ethylene signaling.	2e-12	+	29365059	29365219	0	1	160,	0	-11.7	-10.8	2.46	-12.1	-13.5	0.972
1	29421612	29421842	AT1G78200	NA	NA	6.2e-09	+	29421612	29421842	0	1	230,	0	-8.21	-7.6	2.93	-2.73	-3.29	0.631
1	29448970	29449190	AT1G78260	NA	NA	1.4e-09	+	29448970	29449190	0	1	220,	0	-8.84	-8.19	1.7	-8.29	-9.39	0.825
1	29452035	29452116	AT1G78265	NA	NA	0.00012	+	29452035	29452116	0	1	81,	0	-3.93	-3.54	1.52	-5.01	-5.83	1.54
1	29463148	29463329	AT1G78300	14-3-3OMEGA	G-box binding factor GF14 omega encoding a 14-3-3 protein	2e-18	+	29463148	29463329	0	1	181,	0	-17.7	-16.5	2.91	-2.79	-3.35	0.518
1	29565912	29565992	AT1G78590	ATNADK-3	Encodes a NADH kinase which can synthesize NADPH from NADH; also utilizes NAD+ as substrate although NADH is the preferred substrate.	1.3e-08	+	29565912	29565992	0	1	80,	0	-7.87	-7.3	1.42	-4.5	-5.26	1.24
1	29596027	29596178	AT1G78680	ATGGH2	The Arabidopsis protein AtGGH2 is a gamma-glutamyl hydrolase acting specifically on monoglutamates. The enzyme is involved in the tetrahydrofolate metabolism and located to the vacuole.	3.2e-11	+	29596027	29596178	0	1	151,	0	-10.5	-9.71	2.76	-1.33	-1.65	0.0828
1	29739948	29740053	AT1G09843	NA	NA	6.3e-47	+	29739948	29740053	0	1	105,	0	-46.2	-44.1	1.19	-4.15	-4.87	0.883
1	29787480	29787571	AT1G79180	ATMYB63	Member of the R2R3 factor gene family.	1.3e-06	+	29787480	29787571	0	1	91,	0	-5.88	-5.03	1.5	-2.15	-2.63	1.76
1	29793861	29793961	AT1G79190	NA	NA	1.6e-06	+	29793861	29793961	0	1	100,	0	-5.79	-4.95	2.57	-2.85	-3.43	2.99
1	29800832	29801048	AT1G79230	ATMST1	encodes a sulfurtransferase/rhodaneses, which belongs to a group of enzymes widely distributed in all three phyla that catalyze the transfer of sulfur from a donor to a thiophilic acceptor substrate. The protein and transcript levels are NOT affected by senescence or exogenous cyanide, suggesting that sulfurtransferases are involved in cyanide detoxification.	7.9e-12	+	29800832	29801048	0	2	93,27,	0,189	-11.1	-10.3	2.08	-434	-434	1.84
1	29818613	29818839	AT1G79270	ECT8	NA	4.9e-10	+	29818613	29818839	0	2	7,124,	0,102	-9.31	-8.63	1.54	-12.6	-14	0.651
1	29819457	29819608	AT1G79270	ECT8	NA	4.9e-10	+	29819457	29819608	0	1	151,	0	-9.31	-8.63	1.4	-2.79	-3.36	0.572
1	29844237	29844338	AT1G79340	AtMC4	NA	1.7e-07	+	29844237	29844338	0	1	101,	0	-6.77	-6.27	1.33	-5.13	-5.96	0.339
1	30045888	30046028	AT1G79870	NA	NA	4.2e-10	+	30045888	30046028	0	1	140,	0	-9.38	-8.69	5.53	-1.35	-1.68	0.51
1	30084580	30084906	AT1G79985	NA	NA	7.9e-07	+	30084580	30084906	0	2	165,65,	0,261	-6.1	-5.64	1.98	-6.47	-7.42	0.687
1	30148757	30148848	AT1G80150	NA	NA	1.5e-07	+	30148757	30148848	0	1	91,	0	-6.83	-6.32	2.23	-2.6	-3.14	0.728
1	30149185	30149296	AT1G80150	NA	NA	7.4e-07	+	30149185	30149296	0	1	111,	0	-6.13	-5.67	2.08	-2.81	-3.38	1.22
1	30192485	30192596	AT1G80300	ATNTT1	NA	2.8e-08	+	30192485	30192596	0	1	111,	0	-7.55	-6.99	1.27	-11.3	-12.6	0.716
1	30195036	30195386	AT1G80310	MOT2	NA	2.5e-11	+	30195036	30195386	0	1	350,	0	-10.6	-9.86	3.32	-434	-434	1.1
1	30241870	30241950	AT1G80440	KFB20	NA	4.2e-08	+	30241870	30241950	0	1	80,	0	-7.38	-6.84	1.38	-1.78	-2.19	0.652
1	30242517	30242628	AT1G80440	KFB20	NA	4.2e-08	+	30242517	30242628	0	1	111,	0	-7.38	-6.84	1.32	-5.41	-6.26	1.19
1	30305960	30306090	AT1G80620	NA	NA	3.9e-09	+	30305960	30306090	0	1	130,	0	-8.41	-7.79	2.45	-2.2	-2.68	0.715
1	30327849	30328310	AT1G80680	MOS3	Mutant has early-flowering phenotype, encodes a putative nucleoporin. Required for the activation of downstream defense pathways by the snc1 mutation. Involved in basal resistance against bacterial pathogens.	2.5e-11	+	30327849	30328310	0	2	55,26,	0,435	-10.6	-9.77	1.27	-4.36	-5.11	1.03
1	46580	46720	AT1G01080	NA	NA	5.6e-07	-	46580	46720	0	1	140,	0	-6.25	-5.78	1.8	-1.35	-1.68	0.333
1	48954	49124	AT1G01090	PDH-E1	pyruvate dehydrogenase E1 alpha subunit	7.9e-10	-	48954	49124	0	1	170,	0	-9.1	-8.43	3.7	-8.56	-9.68	0.992
1	121542	121623	AT1G01320	NA	NA	2e-08	-	121542	121623	0	1	81,	0	-7.69	-7.12	1.39	-2.58	-3.12	0.547
1	122072	122193	AT1G01320	NA	NA	2.5e-07	-	122072	122193	0	1	121,	0	-6.61	-6.12	1.37	-434	-434	1.13
1	155770	155941	AT1G01420	UGT72B3	NA	4.7e-09	-	155770	155941	0	1	171,	0	-8.33	-7.72	1.67	-4.63	-5.41	0.675
1	180296	180776	AT1G01490	NA	NA	6.3e-19	-	180296	180776	0	1	480,	0	-18.2	-16.9	12.6	-1.31	-1.64	0.231
1	232939	233409	AT1G01650	ATSPPL4	NA	1e-22	-	232939	233409	0	2	358,23,	0,447	-22	-20.6	29	-1.32	-1.65	0.273
1	312006	312107	AT1G04077	NA	NA	2.5e-07	-	312006	312107	0	1	101,	0	-6.6	-6.11	1.66	-434	-434	2.24
1	312295	312396	AT1G04077	NA	NA	2.5e-07	-	312295	312396	0	1	101,	0	-6.6	-6.11	1.23	-5.22	-6.06	0.838
1	337322	337423	AT1G01960	EDA10	NA	5.8e-08	-	337322	337423	0	1	101,	0	-7.24	-6.71	1.25	-1.9	-2.33	0.463
1	343872	344261	AT1G01990	NA	NA	2.5e-08	-	343872	344261	0	1	389,	0	-7.6	-7.04	3.07	-434	-434	1.03
1	354316	354606	AT1G02020	NA	NA	1.8e-08	-	354316	354606	0	1	290,	0	-7.75	-7.18	2.19	-12.4	-13.8	1.04
1	359866	359986	AT1G02050	LAP6	NA	0.00011	-	359866	359986	0	1	120,	0	-3.97	-3.24	2.38	-8	-9.07	2.81
1	440609	440810	AT1G02260	NA	NA	7.1e-07	-	440609	440810	0	1	201,	0	-6.15	-5.69	2.4	-1.65	-2.04	1.17
1	572333	572434	AT1G02660	NA	NA	2.4e-08	-	572333	572434	0	1	101,	0	-7.62	-7.06	1.27	-8.64	-9.77	0.881
1	574326	574557	AT1G02660	NA	NA	1.3e-11	-	574326	574557	0	1	231,	0	-10.9	-10.1	2.45	-12.8	-14.2	0.776
1	589753	589996	AT1G02710	NA	NA	1.6e-40	-	589753	589996	0	1	243,	0	-39.8	-37.8	5.48	-434	-434	1.04
1	596079	596159	AT1G02730	ATCSLD5	Encodes a gene similar to cellulose synthase. Knock-out mutant has reduced growth, reduced xylan level and reduced xylan synthase activity in stems.	7.6e-06	-	596079	596159	0	1	80,	0	-5.12	-4.7	1.25	-1.34	-1.67	0.609
1	706249	706390	AT1G03040	NA	NA	2.5e-05	-	706249	706390	0	1	141,	0	-4.6	-4.2	2.53	-10.8	-12	1.14
1	753903	754123	AT1G03130	PSAD-2	Encodes a protein predicted by sequence similarity with spinach PsaD to be photosystem I reaction center subunit II (PsaD2)	1.3e-09	-	753903	754123	0	1	220,	0	-8.89	-8.24	3.09	-434	-434	0.722
1	822991	823081	AT1G03350	NA	NA	1.4e-07	-	822991	823081	0	1	90,	0	-6.85	-6.34	1.42	-8.7	-9.83	1.16
1	824119	824200	AT1G03350	NA	NA	4.9e-07	-	824119	824200	0	1	81,	0	-6.31	-5.84	1.38	-7.65	-8.69	1.07
1	881320	881430	AT1G03530	ATNAF1	NA	5.2e-07	-	881320	881430	0	1	110,	0	-6.28	-5.8	1.35	-2.7	-3.25	1.03
1	882342	882742	AT1G03530	ATNAF1	NA	2.3e-07	-	882342	882742	0	1	400,	0	-6.63	-6.14	5.71	-4.52	-5.28	1.01
1	887224	887419	AT1G03550	AtSCAMP4	NA	1.6e-06	-	887224	887419	0	2	79,52,	0,143	-5.79	-5.35	2.59	-1.88	-2.31	0.706
1	1011054	1011145	AT1G03940	NA	NA	2.8e-06	-	1011054	1011145	0	1	91,	0	-5.55	-4.72	1.83	-1.43	-1.78	1.3
1	1028719	1028840	AT1G04000	NA	NA	1.6e-08	-	1028719	1028840	0	1	121,	0	-7.8	-7.23	1.67	-8.56	-9.69	1.13
1	1067948	1068068	AT1G04120	ABCC5	encodes a high-affinity inositol hexakisphosphate transporter that plays a role in guard cell signaling and phytate storage. It is a member of MRP subfamily / ABC transporter subfamily C.	1e-09	-	1067948	1068068	0	1	120,	0	-9	-8.34	1.78	-6.79	-7.76	0.807
1	1068756	1068847	AT1G04120	ABCC5	encodes a high-affinity inositol hexakisphosphate transporter that plays a role in guard cell signaling and phytate storage. It is a member of MRP subfamily / ABC transporter subfamily C.	1.4e-05	-	1068756	1068847	0	1	91,	0	-4.84	-4.43	1.26	-4.05	-4.77	0.707
1	1075612	1076191	AT1G04140	NA	NA	1e-23	-	1075612	1076191	0	2	398,73,	0,506	-23	-21.6	10.3	-2.69	-3.24	0.397
1	1149373	1149474	AT1G04300	NA	NA	2.1e-08	-	1149373	1149474	0	1	101,	0	-7.67	-7.11	1.33	-2.77	-3.33	0.547
1	1149563	1149703	AT1G04300	NA	NA	2.1e-08	-	1149563	1149703	0	1	140,	0	-7.67	-7.11	1.69	-3.43	-4.08	0.585
1	1157692	1157793	AT1G04310	ERS2	encodes an ethylene receptor related to bacterial two-component histidine kinases.	4.2e-06	-	1157692	1157793	0	1	101,	0	-5.38	-4.95	1.95	-4.1	-4.82	0.975
1	1163103	1163332	AT1G04340	NA	NA	1e-12	-	1163103	1163332	0	1	229,	0	-12	-11.1	6.88	-3.71	-4.39	0.741
1	1185851	1185952	AT1G04400	AT-PHH1	Blue light receptor mediating blue-light regulated cotyledon expansion and flowering time. Positive regulator of the flowering-time gene CONSTANS. This gene possesses a light-induced CNT2 N-terminal homodimerisation domain.Involved in blue-light induced stomatal opening. Involved in triggering chromatin decondensation. An 80-residue motif (NC80) is sufficient to confer CRY2's physiological functi…	7.8e-10	-	1185851	1185952	0	1	101,	0	-9.11	-8.44	1.42	-12.9	-14.3	1.31
1	1189223	1189640	AT1G04410	c-NAD-MDH1	NA	2e-10	-	1189223	1189640	0	2	289,40,	0,377	-9.7	-8.98	4.35	-2.88	-3.45	0.037
1	1190228	1190486	AT1G04410	c-NAD-MDH1	NA	3e-08	-	1190228	1190486	0	2	79,22,	0,236	-7.52	-6.97	1.53	-11.2	-12.5	0.757
1	1306856	1307794	AT1G04680	NA	NA	2.1e-09	-	1306856	1307794	0	2	16,115,	0,823	-8.68	-8.04	1.7	-8.89	-10	0.759
1	1348640	1349119	AT1G04800	NA	NA	6.3e-13	-	1348640	1349119	0	1	479,	0	-12.2	-11.3	25.2	-2.14	-2.61	0.034
1	1357068	1357242	AT1G04820	TOR2	Encodes an alpha tubulin isoform that is expressed in roots, leaves and flowers.	3.2e-14	-	1357068	1357242	0	2	6,85,	0,89	-13.5	-12.5	1.07	-434	-434	0.713
1	1372101	1372292	AT1G04860	ATUBP2	Encodes a ubiquitin-specific protease.	3.2e-07	-	1372101	1372292	0	1	191,	0	-6.49	-6.01	1.61	-1.96	-2.4	0.547
1	1450159	1450831	AT1G05055	ATGTF2H2	Member of transcription factor TFIIH complex. Involved in transcription and DNA repair and interacts with AtXPD.	1.1e-07	-	1450159	1450831	0	2	15,255,	0,417	-6.97	-6.46	2.44	-2.68	-3.23	0.589
1	1458385	1458564	AT1G05070	NA	NA	2.5e-11	-	1458385	1458564	0	1	179,	0	-10.6	-9.79	2.91	-434	-434	1.37
1	1534029	1534200	AT1G05270	NA	NA	3.5e-07	-	1534029	1534200	0	1	171,	0	-6.46	-5.97	2.32	-9.52	-10.7	0.992
1	1648292	1648372	AT1G05570	ATGSL06	Encodes a callose synthase 1 catalytic subunit . Member of Glycosyltransferase Family- 48.	8.5e-06	-	1648292	1648372	0	1	80,	0	-5.07	-4.66	1.4	-1.45	-1.8	0.852
1	1704418	1704559	AT1G05680	UGT74E2	Encodes a UDP-glucosyltransferase, UGT74E2, that acts on IBA (indole-3-butyric acid) and affects auxin homeostasis. The transcript and protein levels of this enzyme are strongly induced by H2O2 and may allow integration of ROS (reactive oxygen species) and auxin signaling. This enzyme can also transfer glycosyl groups to several compounds related to the explosive TNT when this synthetic compound …	4.4e-10	-	1704418	1704559	0	1	141,	0	-9.36	-8.67	2.38	-6.42	-7.37	1
1	1766642	1767061	AT1G05850	ATCTL1	Encodes an endo chitinase-like protein AtCTL1. Essential for tolerance to heat, salt and drought stresses. Also involved in root hair development, cell expansion and response to cytokinin. Allelic to erh2. 11 alleles described in Hauser (1995). Mutant is defective in acquired thermotolerance, appears semidwarf throughout its life cycle and has extra lateral branches. There are two EMS alleles. Ex…	1.3e-10	-	1766642	1767061	0	1	419,	0	-9.9	-9.17	5.12	-5.52	-6.39	0.299
1	1767967	1768098	AT1G05850	ATCTL1	Encodes an endo chitinase-like protein AtCTL1. Essential for tolerance to heat, salt and drought stresses. Also involved in root hair development, cell expansion and response to cytokinin. Allelic to erh2. 11 alleles described in Hauser (1995). Mutant is defective in acquired thermotolerance, appears semidwarf throughout its life cycle and has extra lateral branches. There are two EMS alleles. Ex…	1.9e-08	-	1767967	1768098	0	1	131,	0	-7.71	-7.14	1.79	-6.73	-7.7	0.515
1	1820776	1820936	AT1G06000	NA	encodes a flavonol-7-O-rhamnosyltransferase involved in the formation of rhamnosylated flavonols	2.4e-05	-	1820776	1820936	0	1	160,	0	-4.62	-4.21	1.45	-7.23	-8.25	0.906
1	1821464	1821834	AT1G06000	NA	encodes a flavonol-7-O-rhamnosyltransferase involved in the formation of rhamnosylated flavonols	3.2e-11	-	1821464	1821834	0	1	370,	0	-10.5	-9.74	2.01	-434	-434	0.819
1	1828877	1829007	AT1G06040	BBX24	Encodes salt tolerance protein (STO) which confers salt tolerance to yeast cells. Fully complements calcineurin deficient yeast but does not encode a phosphoprotein phosphatase. Sequence has similarities to CONSTANS. STO co-localizes with COP1 and plays a role in light signaling.	9.5e-10	-	1828877	1829007	0	1	130,	0	-9.02	-8.36	1.59	-10.7	-12	0.929
1	1835316	1835476	AT1G06070	NA	NA	1.5e-08	-	1835316	1835476	0	1	160,	0	-7.83	-7.26	1.74	-2.61	-3.15	0.493
1	1896788	1896918	AT1G06200	NA	NA	2.8e-09	-	1896788	1896918	0	1	130,	0	-8.55	-7.93	2.58	-11.1	-12.4	1.06
1	1918339	1918470	AT1G06270	NA	NA	9.8e-06	-	1918339	1918470	0	1	131,	0	-5.01	-4.23	1.8	-1.59	-1.96	2.81
1	2001853	2002402	AT1G06540	NA	NA	6.3e-12	-	2001853	2002402	0	1	549,	0	-11.2	-10.4	5.82	-3.33	-3.96	0.318
1	2012083	2012420	AT1G06570	HPD	Mutation of the PDS1 locus disrupts the activity of p-hydroxyphenylpyruvate dioxygenase (HPPDase), the first committed step in the synthesis of both plastoquinone and tocopherols in plants.	3.1e-09	-	2012083	2012420	0	2	106,124,	0,213	-8.51	-7.89	1.58	-434	-434	0.832
1	2012529	2012619	AT1G06570	HPD	Mutation of the PDS1 locus disrupts the activity of p-hydroxyphenylpyruvate dioxygenase (HPPDase), the first committed step in the synthesis of both plastoquinone and tocopherols in plants.	7.8e-09	-	2012529	2012619	0	1	90,	0	-8.11	-7.52	1.59	-6.85	-7.83	0.878
1	2013315	2013435	AT1G06570	HPD	Mutation of the PDS1 locus disrupts the activity of p-hydroxyphenylpyruvate dioxygenase (HPPDase), the first committed step in the synthesis of both plastoquinone and tocopherols in plants.	1.1e-09	-	2013315	2013435	0	1	120,	0	-8.96	-8.3	2.21	-14.2	-15.7	1.52
1	2049638	2049889	AT1G06690	NA	NA	3.2e-12	-	2049638	2049889	0	1	251,	0	-11.5	-10.6	4.44	-4.05	-4.77	0.251
1	2089775	2089963	AT1G06800	DALL4	Encodes a lipase that hydrolyzes phosphatidylcholine, glycolipids as well as triacylglycerols.	2e-09	-	2089775	2089963	0	2	12,108,	0,80	-8.69	-8.05	2.44	-2.58	-3.12	0.777
1	2091137	2091337	AT1G06800	DALL4	Encodes a lipase that hydrolyzes phosphatidylcholine, glycolipids as well as triacylglycerols.	5.8e-07	-	2091137	2091337	0	1	200,	0	-6.24	-5.77	1.68	-2.29	-2.78	0.661
1	2094101	2094305	AT1G06820	CCR2	Encodes carotenoid isomerase. Catalyzes the isomerization of poly-cis-carotenoids to all-trans-carotenoids. Together with PDS and ZDS, CRTiso is required to complete the synthesis of lycopene from phytoene.	4.1e-09	-	2094101	2094305	0	2	49,72,	0,132	-8.39	-7.78	2.15	-8	-9.07	1.14
1	2099228	2099339	AT1G06840	NA	NA	1.6e-05	-	2099228	2099339	0	1	111,	0	-4.79	-4.38	1.56	-3.85	-4.54	1.32
1	2115004	2115274	AT1G06900	NA	NA	6.3e-25	-	2115004	2115274	0	1	270,	0	-24.2	-22.7	16.3	-3.33	-3.96	0.0459
1	2151304	2151415	AT1G07000	ATEXO70B2	A member of EXO70 gene family, putative exocyst subunits, conserved in land plants. Arabidopsis thaliana contains 23 putative EXO70 genes, which can be classified into eight clusters on the phylogenetic tree.	4.1e-06	-	2151304	2151415	0	1	111,	0	-5.39	-4.97	2.12	-2.9	-3.47	1.1
1	2162828	2163088	AT1G07040	NA	NA	4.9e-10	-	2162828	2163088	0	1	260,	0	-9.31	-8.63	1.99	-9.22	-10.4	0.884
1	2194661	2194841	AT1G07150	MAPKKK13	member of MEKK subfamily	1.6e-07	-	2194661	2194841	0	1	180,	0	-6.79	-6.28	2.1	-1.37	-1.7	0.666
1	2248090	2248471	AT1G07310	NA	NA	1.6e-11	-	2248090	2248471	0	1	381,	0	-10.8	-9.98	2.08	-434	-434	1.18
1	2260676	2260816	AT1G07360	MAC5A	NA	4.3e-10	-	2260676	2260816	0	1	140,	0	-9.37	-8.68	1.51	-434	-434	1.07
1	2260915	2261036	AT1G07360	MAC5A	NA	2.5e-11	-	2260915	2261036	0	1	121,	0	-10.6	-9.85	1.84	-8.99	-10.1	1.04
1	2322612	2322733	AT1G07550	NA	NA	1.3e-08	-	2322612	2322733	0	1	121,	0	-7.87	-6.86	3.25	-2.36	-2.87	3.25
1	2355335	2355695	AT1G07640	OBP2	A member of the DOF transcription factors. Prominently expressed in the phloem of leaves and other organs. Expression is induced by wounding, MeJA and insect feeding. Upregulates glucosinolate biosynthesis.	1.7e-09	-	2355335	2355695	0	1	360,	0	-8.77	-8.13	4.61	-434	-434	1.18
1	2396743	2396834	AT1G07725	ATEXO70H6	A member of EXO70 gene family, putative exocyst subunits, conserved in land plants. Arabidopsis thaliana contains 23 putative EXO70 genes, which can be classified into eight clusters on the phylogenetic tree.	7.8e-08	-	2396743	2396834	0	1	91,	0	-7.11	-6.59	1.81	-6.79	-7.76	1.63
1	2398060	2398151	AT1G07740	NA	NA	5.9e-07	-	2398060	2398151	0	1	91,	0	-6.23	-5.76	1.45	-8.87	-10	2.22
1	2398076	2398156	AT1G07730	NA	NA	1e-06	-	2398076	2398156	0	1	80,	0	-5.99	-5.53	1.56	-7.98	-9.05	2.26
1	2472375	2472556	AT1G07970	NA	NA	3.3e-06	-	2472375	2472556	0	1	181,	0	-5.48	-5.05	2.12	-5.96	-6.86	1.28
1	2485946	2486087	AT1G08010	GATA11	Encodes a member of the GATA factor family of zinc finger transcription factors.	1.5e-07	-	2485946	2486087	0	1	141,	0	-6.82	-6.32	4	-1.63	-2.01	0.665
1	2500792	2501251	AT1G08050	NA	NA	6.2e-08	-	2500792	2501251	0	2	23,138,	0,321	-7.21	-6.68	1.64	-6.71	-7.68	1.43
1	2586270	2586460	AT1G08230	NA	NA	7.9e-15	-	2586270	2586460	0	1	190,	0	-14.1	-13.1	4.18	-12.2	-13.5	1.35
1	2586529	2586760	AT1G08230	NA	NA	7.9e-15	-	2586529	2586760	0	1	231,	0	-14.1	-13.1	1.66	-7.13	-8.13	0.833
1	2620979	2621128	AT1G08315	NA	NA	5.6e-08	-	2620979	2621128	0	1	149,	0	-7.25	-6.72	2.34	-1.48	-1.84	0.407
1	2621207	2621327	AT1G08315	NA	NA	5.6e-08	-	2621207	2621327	0	1	120,	0	-7.25	-6.72	1.5	-9.91	-11.1	1.09
1	2645877	2645958	AT1G08400	NA	NA	1.7e-07	-	2645877	2645958	0	1	81,	0	-6.76	-5.84	1.75	-6.41	-7.35	2.46
1	2688368	2688548	AT1G08490	ATCPNIFS	Chloroplastic NifS-like protein that can catalyze the conversion of cysteine into alanine and elemental sulfur (S(0)) and of selenocysteine into alanine and elemental Se (Se(0)). Overexpression enhances selenium tolerance and accumulation.	7.9e-12	-	2688368	2688548	0	1	180,	0	-11.1	-10.2	1.93	-13.3	-14.7	0.961
1	2691161	2691709	AT1G08510	FATB	Encodes an acyl-acyl carrier protein thioesterase. Hydrolyzes primarily saturated acyl-ACPs with chain lengths that vary between 8 and 18 carbons. Involved in saturated fatty acid synthesis. Nuclear-encoded, plastid-targeted globular protein that is functional as dimer.	3.2e-17	-	2691161	2691709	0	1	548,	0	-16.5	-15.4	6.59	-1.57	-1.94	0.206
1	2693428	2694228	AT1G08510	FATB	Encodes an acyl-acyl carrier protein thioesterase. Hydrolyzes primarily saturated acyl-ACPs with chain lengths that vary between 8 and 18 carbons. Involved in saturated fatty acid synthesis. Nuclear-encoded, plastid-targeted globular protein that is functional as dimer.	1.3e-09	-	2693428	2694228	0	2	8,172,	0,628	-8.9	-8.24	1.62	-3.75	-4.43	0.324
1	2770419	2770659	AT1G08700	PS1	Encodes a protein similar to animal presenilin whose expression is increased in response to potassium (K+) deprivation.	1.2e-06	-	2770419	2770659	0	1	240,	0	-5.91	-5.46	2.19	-4.08	-4.8	0.748
1	2771078	2771338	AT1G08700	PS1	Encodes a protein similar to animal presenilin whose expression is increased in response to potassium (K+) deprivation.	2.4e-08	-	2771078	2771338	0	1	260,	0	-7.62	-7.06	2.98	-8.36	-9.47	0.937
1	2814144	2814245	AT1G08800	MyoB1	NA	3.1e-07	-	2814144	2814245	0	1	101,	0	-6.51	-6.02	1.35	-1.36	-1.69	0.702
1	2896216	2896307	AT1G09010	NA	NA	2.5e-09	-	2896216	2896307	0	1	91,	0	-8.6	-7.97	1.7	-4.92	-5.72	0.915
1	2938203	2938681	AT1G09100	RPT5B	Encodes RPT5b (Regulatory Particle 5b), one of the six AAA-ATPases of the proteasome regulatory particle. Essential for gametophyte development. In Arabidopsis, the RPT5 subunit is encoded by two highly homologous genes, RPT5a and RPT5b. RPT5a and RPT5b show accession-dependent functional redundancy. In Wassilewskija (Ws) accession: mutant alleles of RPT5a displayed 50% pollen lethality, indicati…	6.9e-07	-	2938203	2938681	0	3	12,108,1,	0,130,477	-6.16	-5.7	2.56	-11.1	-12.4	1.44
1	2941605	2942116	AT1G09130	NA	NA	5.6e-07	-	2941605	2942116	0	2	43,208,	0,303	-6.25	-5.78	1.7	-434	-434	0.602
1	2975918	2976713	AT1G09210	AtCRT1b	Encodes one of three Arabidopsis calreticulins.	4e-21	-	2975918	2976713	0	2	38,152,	0,643	-20.4	-19	1.58	-434	-434	1.13
1	3012067	3012238	AT1G09320	NA	NA	1.5e-05	-	3012067	3012238	0	1	171,	0	-4.81	-4.4	2.12	-3.26	-3.88	0.892
1	3071683	3071984	AT1G09520	NA	NA	7.9e-11	-	3071683	3071984	0	1	301,	0	-10.1	-9.36	2.18	-13.6	-15.1	0.686
1	3098403	3098494	AT1G09570	FHY2	Light-labile cytoplasmic red/far-red light photoreceptor involved in the regulation of photomorphogenesis. It exists in two inter-convertible forms: Pr and Pfr (active) and functions as a dimer.The N terminus carries a single tetrapyrrole chromophore, and the C terminus is involved in dimerization. It is the sole photoreceptor mediating the FR high irradiance response (HIR). Major regulator in re…	4e-17	-	3098403	3098494	0	1	91,	0	-16.4	-15.2	1.17	-13.3	-14.8	1.35
1	3102696	3102787	AT1G09575	NA	NA	6.6e-10	-	3102696	3102787	0	1	91,	0	-9.18	-8.06	2.67	-3.35	-3.99	2.1
1	3113540	3113661	AT1G09620	NA	NA	5e-21	-	3113540	3113661	0	1	121,	0	-20.3	-18.9	2.41	-2.74	-3.3	0.239
1	3147706	3148027	AT1G09730	NA	NA	3.3e-08	-	3147706	3148027	0	1	321,	0	-7.48	-6.93	6.5	-2.88	-3.46	0.545
1	3148705	3148786	AT1G09730	NA	NA	6.9e-08	-	3148705	3148786	0	1	81,	0	-7.16	-6.63	1.33	-4.59	-5.36	1.12
1	3154173	3154274	AT1G09730	NA	NA	3e-06	-	3154173	3154274	0	1	101,	0	-5.53	-5.1	1.47	-6.19	-7.11	1.54
1	3194754	3194974	AT1G09830	PUR2	glycinamide ribonucleotide synthetase (GAR synthetase) that catalyzes the conversion of phosphoribosyl amine to phosphoribosyl glycineamide	2.2e-08	-	3194754	3194974	0	1	220,	0	-7.65	-7.08	1.48	-2.17	-2.64	0.415
1	3240938	3241197	AT1G09950	RAS1	NA	1.7e-09	-	3240938	3241197	0	1	259,	0	-8.76	-8.11	3.8	-1.96	-2.39	0.329
1	3270385	3270635	AT1G10020	NA	NA	1.1e-09	-	3270385	3270635	0	1	250,	0	-8.97	-8.31	2.67	-11.4	-12.7	0.92
1	3323119	3323368	AT1G10140	NA	NA	6.3e-15	-	3323119	3323368	0	1	249,	0	-14.2	-13.2	1.98	-4.86	-5.66	0.558
1	3326044	3326144	AT1G10155	ATPP2-A10	NA	4.3e-08	-	3326044	3326144	0	1	100,	0	-7.37	-6.83	1.97	-8.02	-9.1	1.39
1	3335682	3335773	AT1G10170	ATNFXL1	Encodes AtNFXL1, a homologue of the putative human transcription repressor NF-X1. Functions as a negative regulator of the trichothecene phytotoxin-induced defense response.	7.2e-06	-	3335682	3335773	0	1	91,	0	-5.14	-4.72	1.55	-1.89	-2.31	0.756
1	3337211	3337382	AT1G10170	ATNFXL1	Encodes AtNFXL1, a homologue of the putative human transcription repressor NF-X1. Functions as a negative regulator of the trichothecene phytotoxin-induced defense response.	1e-08	-	3337211	3337382	0	1	171,	0	-7.98	-7.39	1.72	-5.78	-6.66	0.679
1	3338254	3338425	AT1G10180	NA	NA	8.3e-06	-	3338254	3338425	0	1	171,	0	-5.08	-4.67	2.67	-1.48	-1.84	0.834
1	3394373	3394524	AT1G10350	NA	NA	2.2e-05	-	3394373	3394524	0	1	151,	0	-4.65	-4.24	1.68	-2.4	-2.91	0.573
1	3411099	3411239	AT1G10390	NA	NA	6.8e-10	-	3411099	3411239	0	1	140,	0	-9.17	-8.5	1.98	-14.4	-16	1.67
1	3443740	3443831	AT1G10470	ARR4	Encodes a two-component response regulator. Acts redundantly with ARR3 in the control of circadian period in a cytokinin-independent manner.	1e-17	-	3443740	3443831	0	1	91,	0	-17	-15.8	1.18	-1.87	-2.3	0.515
1	3524055	3524215	AT1G10650	NA	NA	1.5e-07	-	3524055	3524215	0	1	160,	0	-6.82	-6.31	3.62	-1.47	-1.82	0.647
1	3607270	3607480	AT1G10830	Z-ISO	Encodes a functional 15-cis-zeta-carotene isomerase (Z-ISO).	7.9e-13	-	3607270	3607480	0	1	210,	0	-12.1	-11.2	2.67	-7.18	-8.19	0.67
1	3610327	3610477	AT1G10840	TIF3H1	Encodes eukaryotic initiation factor 3H1 subunit (TIF3H1).	5e-16	-	3610327	3610477	0	1	150,	0	-15.3	-14.2	3.13	-434	-434	1.18
1	3655822	3656261	AT1G10940	ASK1	Encodes a plant protein kinase similar to the calcium/calmodulin-dependent protein kinase subfamily and the SNF1 kinase subfamily (SnRK2) whose activity is activated by ionic (salt) and non-ionic (mannitol) osmotic stress. Kinase activity of its homolog in tobacco is induced by hyperosmotic condition within 1 minute.	7.9e-19	-	3655822	3656261	0	1	439,	0	-18.1	-16.8	7.97	-4.91	-5.72	0.103
1	3665515	3665616	AT1G10970	ATZIP4	A member of Zrt- and Irt-related protein (ZIP) family. transcript is induced in response to zinc deficiency in the root and shoot. Expression is regulated by copper, but response to copper deficiency is detected only after three weeks of deficiency.	1.7e-05	-	3665515	3665616	0	1	101,	0	-4.77	-4.37	1.94	-9.72	-10.9	2.25
1	3756421	3756581	AT1G11210	NA	NA	2.8e-08	-	3756421	3756581	0	1	160,	0	-7.56	-7.01	4.92	-9.49	-10.7	1.07
1	3756699	3756809	AT1G11210	NA	NA	5.6e-06	-	3756699	3756809	0	1	110,	0	-5.25	-4.83	3.4	-434	-434	1.4
1	3801069	3801209	AT1G11310	ATMLO2	A member of a large family of seven-transmembrane domain proteins specific to plants, homologs of the barley mildew resistance locus o (MLO) protein. The Arabidopsis genome contains 15 genes encoding MLO proteins, with localization in plasma membrane. Phylogenetic analysis revealed four clades of closely-related AtMLO genes. ATMLO2 belongs to the clade IV, with AtMLO3, AtMLO6 and AtMLO12. The gen…	5e-13	-	3801069	3801209	0	1	140,	0	-12.3	-11.4	1.56	-7.54	-8.57	0.694
1	3822222	3822462	AT1G11360	NA	NA	4.6e-10	-	3822222	3822462	0	1	240,	0	-9.34	-8.65	1.29	-2.62	-3.16	0.532
1	3837045	3837417	AT1G11390	NA	NA	6.8e-07	-	3837045	3837417	0	2	31,120,	0,252	-6.17	-5.7	2.09	-7.87	-8.93	1.25
1	3980108	3980218	AT1G11785	NA	NA	1.6e-13	-	3980108	3980218	0	1	110,	0	-12.8	-11.4	1.86	-6.66	-7.62	6.37
1	3993308	3993418	AT1G11820	NA	NA	1.2e-08	-	3993308	3993418	0	1	110,	0	-7.92	-7.34	1.35	-4.36	-5.11	0.729
1	4122105	4122195	AT1G04927	NA	NA	7.9e-14	-	4122105	4122195	0	1	90,	0	-13.1	-11.7	1.36	-3.77	-4.45	1.52
1	4216443	4216574	AT1G12380	NA	NA	3.2e-06	-	4216443	4216574	0	1	131,	0	-5.5	-4.68	2	-5.27	-6.12	1.74
1	4264676	4264907	AT1G12500	NA	NA	3.2e-17	-	4264676	4264907	0	1	231,	0	-16.5	-15.4	1.86	-13.2	-14.7	0.827
1	4268752	4268842	AT1G12520	ATCCS	Copper/zinc superoxide dismutase copper chaperone. Localized to the chloroplast. Expressed in roots and shoots. Up-regulated in response to copper and senescence. The AtACC activates all three CuZnSOD activities located in three different subcellular compartments. Contains three domains, central, ATX-1 like and C-terminal. ATX-1 like domain essential for the copper chaperone function of AtCCS in …	1.6e-06	-	4268752	4268842	0	1	90,	0	-5.79	-5.34	1.73	-1.93	-2.36	0.732
1	4326778	4326918	AT1G12710	AtPP2-A12	This gene is predicted to encode a protein with a PP2 domain. This domain in present in lectins found in squash and cucumber, suggesting that this protein could potentially have carbohydrate binding capabilities.	8.7e-07	-	4326778	4326918	0	1	140,	0	-6.06	-5.6	3.75	-1.43	-1.78	1.12
1	4328037	4328118	AT1G12710	AtPP2-A12	This gene is predicted to encode a protein with a PP2 domain. This domain in present in lectins found in squash and cucumber, suggesting that this protein could potentially have carbohydrate binding capabilities.	1.3e-07	-	4328037	4328118	0	1	81,	0	-6.88	-6.37	1.36	-2.69	-3.24	0.954
1	4381225	4381565	AT1G12850	NA	NA	9.8e-08	-	4381225	4381565	0	1	340,	0	-7.01	-6.49	1.7	-434	-434	0.912
1	4501660	4501910	AT1G13195	NA	NA	1.3e-10	-	4501660	4501910	0	1	250,	0	-9.88	-9.15	6.31	-1.62	-2	0.0683
1	4512429	4512510	AT1G13210	ACA.l	NA	6.2e-07	-	4512429	4512510	0	1	81,	0	-6.21	-5.33	1.31	-3.71	-4.38	1.71
1	4513550	4513661	AT1G13210	ACA.l	NA	6.2e-07	-	4513550	4513661	0	1	111,	0	-6.21	-5.74	2	-8.74	-9.88	1.93
1	4529612	4529813	AT1G13250	GATL3	Encodes a protein with putative galacturonosyltransferase activity.	1.1e-08	-	4529612	4529813	0	1	201,	0	-7.96	-7.37	1.54	-1.3	-1.63	0.284
1	4590260	4590391	AT1G13380	NA	NA	7.9e-12	-	4590260	4590391	0	1	131,	0	-11.1	-10.3	1.93	-4.71	-5.5	0.73
1	4614932	4615193	AT1G13450	GT-1	NA	2.1e-07	-	4614932	4615193	0	1	261,	0	-6.67	-6.17	1.78	-9.09	-10.3	0.96
1	4678577	4678688	AT1G13640	NA	NA	1.3e-06	-	4678577	4678688	0	1	111,	0	-5.89	-5.44	1.63	-10	-11.3	1.23
1	4746099	4746209	AT1G13860	QUL1	Encodes QUASIMODO2 LIKE1 (QUL1), a paralog of QUASIMODO2 (QUA2). AT1G78240 (QUA2), AT1G13860 (QUL1) and AT2G03480 (QUL2) form a clade with a possible role in plant vasculature development.	1e-10	-	4746099	4746209	0	1	110,	0	-10	-9.29	3.04	-3.6	-4.27	0.86
1	4755385	4755576	AT1G13900	PAP2	NA	1.9e-10	-	4755385	4755576	0	1	191,	0	-9.73	-9.01	2.49	-8.24	-9.34	0.914
1	4835882	4836023	AT1G14130	NA	NA	2e-13	-	4835882	4836023	0	1	141,	0	-12.7	-11.3	3	-5.94	-6.84	2.52
1	4854531	4854820	AT1G14200	NA	NA	4e-12	-	4854531	4854820	0	1	289,	0	-11.4	-10.6	2.09	-3.11	-3.72	0.552
1	4880409	4880550	AT1G14290	SBH2	Encodes one of the two redundant sphingoid base hydroxylases (SBH). Involved in sphingolipid trihydroxy long-chain base (4-hydroxysphinganine) biosynthesis. Double mutants of SBHs were dwarfed and not able to progress from vegetative to reproductive growth.	7.9e-14	-	4880409	4880550	0	1	141,	0	-13.1	-12.1	1.71	-3.18	-3.79	0.436
1	4939850	4939971	AT1G14440	AtHB31	NA	5.9e-08	-	4939850	4939971	0	1	121,	0	-7.23	-6.7	2.29	-3.15	-3.76	1.15
1	4946310	4946479	AT1G14450	NA	NA	2.7e-09	-	4946310	4946479	0	1	169,	0	-8.57	-7.95	11.5	-1.57	-1.94	0.091
1	5062382	5062612	AT1G14710	NA	NA	1.3e-18	-	5062382	5062612	0	1	230,	0	-17.9	-16.7	2.1	-434	-434	0.922
1	5063887	5064335	AT1G14710	NA	NA	6.3e-11	-	5063887	5064335	0	2	43,188,	0,260	-10.2	-9.42	2.16	-4.44	-5.19	0.453
1	5067130	5067220	AT1G14720	ATXTH28	member of Glycoside Hydrolase Family 16	2.6e-05	-	5067130	5067220	0	1	90,	0	-4.59	-4.19	1.37	-7.61	-8.65	0.875
1	5077083	5077273	AT1G14740	TTA1	NA	4.2e-09	-	5077083	5077273	0	1	190,	0	-8.38	-7.76	1.67	-13.6	-15.1	0.973
1	5104520	5104671	AT1G14810	NA	encodes an aspartate semialdehyde dehydrogenase, which produces the branch point intermediate for lysine and threonine/methionine biosynthesis	2e-13	-	5104520	5104671	0	1	151,	0	-12.7	-11.7	3.15	-434	-434	1.12
1	5168655	5168865	AT1G15002	NA	NA	4.3e-07	-	5168655	5168865	0	1	210,	0	-6.37	-5.89	2.3	-434	-434	1.64
1	5186656	5186817	AT1G15060	NA	NA	1.9e-08	-	5186656	5186817	0	1	161,	0	-7.73	-7.16	1.25	-1.9	-2.33	0.505
1	5206041	5206571	AT1G15130	NA	NA	7.9e-21	-	5206041	5206571	0	1	530,	0	-20.1	-18.8	11.5	-6.07	-6.99	0.514
1	5211919	5212209	AT1G15140	NA	NA	4e-15	-	5211919	5212209	0	1	290,	0	-14.4	-13.3	2.46	-434	-434	1.06
1	5307931	5308052	AT1G15440	ATPWP2	NA	5e-06	-	5307931	5308052	0	1	121,	0	-5.3	-4.88	1.26	-7.7	-8.75	1.2
1	5321980	5322060	AT1G15490	NA	NA	0.0013	-	5321980	5322060	0	1	80,	0	-2.87	-2.16	2.83	-2.5	-3.03	3.74
1	5340050	5340319	AT1G15530	LecRK-S.1	NA	1.8e-06	-	5340050	5340319	0	1	269,	0	-5.74	-5.3	3.86	-5.32	-6.17	1.17
1	5341542	5341752	AT1G15530	LecRK-S.1	NA	2.4e-06	-	5341542	5341752	0	1	210,	0	-5.62	-5.19	2	-2.13	-2.59	0.604
1	5434422	5434523	AT1G15780	NRB4	NA	3.3e-06	-	5434422	5434523	0	1	101,	0	-5.48	-5.05	1.71	-9.16	-10.3	1.26
1	5448359	5448578	AT1G15825	NA	NA	4e-11	-	5448359	5448578	0	1	219,	0	-10.4	-9.15	3	-5.8	-6.69	3.12
1	5483454	5483755	AT1G15960	ATNRAMP6	member of Nramp2 family	2.5e-09	-	5483454	5483755	0	2	62,168,	0,133	-8.6	-7.97	2.44	-2.51	-3.03	0.672
1	5645096	5645235	AT1G16510	SAUR41	NA	7.2e-10	-	5645096	5645235	0	1	139,	0	-9.14	-8.46	2.15	-434	-434	1.18
1	5723299	5723446	AT1G05253	NA	NA	1e-57	-	5723299	5723446	0	1	147,	0	-57	-54.6	1.79	-434	-434	1.52
1	5729096	5729367	AT1G16750	NA	NA	5e-11	-	5729096	5729367	0	1	271,	0	-10.3	-9.49	7.5	-2.9	-3.48	0.563
1	5765114	5765224	AT1G16850	NA	NA	8.9e-07	-	5765114	5765224	0	1	110,	0	-6.05	-5.59	1.67	-6.37	-7.31	0.457
1	5917210	5917341	AT1G17280	UBC34	NA	7.9e-12	-	5917210	5917341	0	1	131,	0	-11.1	-10.3	1.38	-4	-4.71	0.513
1	5928174	5928334	AT1G17310	NA	NA	1.2e-07	-	5928174	5928334	0	1	160,	0	-6.92	-5.98	3.38	-1.52	-1.89	0.969
1	5985603	5985734	AT1G17440	CKH1	Encodes one of two Arabidopsis proteins with similarity to the TBP-associated factor TAF12. The gene product is an EIN3-interacting TFIID transcription factor required for proper ethylene response, including ERF1 induction. Loss of function mutants show enhanced response to ethylene. Located in nucleus and expressed throughout the plant. Required for ERF1 expression.	5.4e-06	-	5985603	5985734	0	1	131,	0	-5.27	-4.85	1.65	-3.2	-3.82	0.573
1	5987224	5987664	AT1G17440	CKH1	Encodes one of two Arabidopsis proteins with similarity to the TBP-associated factor TAF12. The gene product is an EIN3-interacting TFIID transcription factor required for proper ethylene response, including ERF1 induction. Loss of function mutants show enhanced response to ethylene. Located in nucleus and expressed throughout the plant. Required for ERF1 expression.	3.2e-08	-	5987224	5987664	0	1	440,	0	-7.49	-6.93	2.71	-1.85	-2.27	0.164
1	6101526	6101715	AT1G17744	NA	NA	2.5e-16	-	6101526	6101715	0	1	189,	0	-15.6	-14.5	2.4	-4.42	-5.17	0.236
1	6149403	6149533	AT1G05347	NA	NA	2.8e-08	-	6149403	6149533	0	1	130,	0	-7.55	-7	1.76	-12.3	-13.7	0.995
1	6150038	6150138	AT1G17870	ATEGY3	S2P-like putative metalloprotease, also contain transmembrane helices near their C-termini and many of them, five of seven, contain a conserved zinc-binding motif HEXXH. Homolog of EGY1. Each of the EGY1 and EGY-like proteins share two additional highly conserved motifs, the previously reported NPDG motif (aa 442454 in EGY1, Rudner et al., 1999) and a newly defined GNLR motif (aa 171179 in EGY1).…	4.2e-07	-	6150038	6150138	0	1	100,	0	-6.38	-5.9	1.58	-3.4	-4.04	0.933
1	6150327	6150483	AT1G17870	ATEGY3	S2P-like putative metalloprotease, also contain transmembrane helices near their C-termini and many of them, five of seven, contain a conserved zinc-binding motif HEXXH. Homolog of EGY1. Each of the EGY1 and EGY-like proteins share two additional highly conserved motifs, the previously reported NPDG motif (aa 442454 in EGY1, Rudner et al., 1999) and a newly defined GNLR motif (aa 171179 in EGY1).…	4.7e-06	-	6150327	6150483	0	2	67,14,	0,142	-5.33	-4.91	1.26	-4.55	-5.32	1.12
1	6188806	6189017	AT1G17980	PAPS1	Encodes a poly(A) polymerase. Located in the nucleus.	1.1e-10	-	6188806	6189017	0	2	72,49,	0,162	-9.95	-9.21	2.15	-4.52	-5.28	0.794
1	6316794	6316994	AT1G18360	NA	NA	6.3e-20	-	6316794	6316994	0	1	200,	0	-19.2	-17.9	8.74	-2.31	-2.81	0.418
1	6356163	6356444	AT1G18470	NA	NA	3.2e-13	-	6356163	6356444	0	1	281,	0	-12.5	-11.6	4.32	-3.62	-4.29	0.53
1	6419835	6420369	AT1G18650	PDCB3	Encodes a member of the X8-GPI family of proteins. It localizes to the plasmodesmata and is predicted to bind callose.	6.9e-09	-	6419835	6420369	0	2	183,8,	0,526	-8.16	-7.56	3.36	-8.41	-9.52	0.893
1	6430483	6430593	AT1G18670	IBS1	Encodes a cyclin-dependent kinase-like protein with a ser/thr protein kinase domain and an N-terminal myristoylation sequence. Mutants in this gene are unable to express female sterility in response to beta-aminobutyric acid, as wild type plants do.	5.4e-06	-	6430483	6430593	0	1	110,	0	-5.27	-4.85	2.07	-5.57	-6.44	1.42
1	6432016	6432196	AT1G18680	NA	NA	3.4e-09	-	6432016	6432196	0	1	180,	0	-8.47	-7.85	7	-3.85	-4.54	2.25
1	6433293	6433453	AT1G18680	NA	NA	4e-09	-	6433293	6433453	0	1	160,	0	-8.4	-7.78	3.35	-9.48	-10.7	1.44
1	6506050	6506150	AT1G18850	NA	NA	8.1e-09	-	6506050	6506150	0	1	100,	0	-8.09	-7.49	1.39	-3.53	-4.19	0.757
1	6561399	6561520	AT1G19000	NA	NA	1e-17	-	6561399	6561520	0	1	121,	0	-17	-15.9	1.49	-10.4	-11.7	0.57
1	6671940	6672269	AT1G19300	ATGATL1	The PARVUS/GLZ1 gene encodes a putative family 8 glycosyl transferase that contributes to xylan biosynthesis. Its gene expression shows good co-variance with the IRX3 gene involved in secondary cell wall synthesis. PARVUS/GLZ1 is predicted to have galacturonosyltransferase activity and may be involved in the formation of the complex oligosaccharide sequence present at the reducing end of xylan. P…	2.1e-09	-	6671940	6672269	0	1	329,	0	-8.67	-8.04	2.21	-1.92	-2.34	0.322
1	6676667	6676797	AT1G19310	NA	NA	2.9e-06	-	6676667	6676797	0	1	130,	0	-5.54	-5.11	1.48	-9.89	-11.1	1.7
1	6693022	6693103	AT1G19370	NA	NA	5e-08	-	6693022	6693103	0	1	81,	0	-7.3	-6.76	1.23	-4.17	-4.89	0.964
1	6712061	6712559	AT1G19400	NA	NA	6.3e-14	-	6712061	6712559	0	2	376,24,	0,474	-13.2	-12.2	5.22	-3.54	-4.2	0.317
1	6713136	6713227	AT1G19400	NA	NA	6.3e-08	-	6713136	6713227	0	1	91,	0	-7.2	-6.67	1.57	-2.16	-2.63	0.625
1	6810814	6810915	AT1G19700	BEL10	Encodes a member of the BEL family of homeodomain proteins. Its interaction with PLP (PAS/LOV PROTEIN) is diminished by blue light.	1.6e-11	-	6810814	6810915	0	1	101,	0	-10.8	-9.99	1.77	-9.33	-10.5	1.6
1	6856018	6856399	AT1G19835	NA	NA	4.5e-08	-	6856018	6856399	0	1	381,	0	-7.35	-6.81	3.29	-5.42	-6.28	0.466
1	6895690	6895930	AT1G19870	iqd32	NA	3.2e-17	-	6895690	6895930	0	1	240,	0	-16.5	-15.4	4.63	-7.43	-8.46	0.816
1	6938546	6938626	AT1G20010	TUB5	beta tubulin	6.3e-17	-	6938546	6938626	0	1	80,	0	-16.2	-15.1	1.1	-13.5	-15	0.634
1	6958528	6958669	AT1G20070	NA	NA	7.9e-11	-	6958528	6958669	0	1	141,	0	-10.1	-9.33	2.1	-4.19	-4.92	0.663
1	7022743	7022833	AT1G20270	NA	NA	4.7e-08	-	7022743	7022833	0	1	90,	0	-7.33	-6.79	1.64	-4.01	-4.72	1.35
1	7039243	7039364	AT1G20330	CVP1	Encodes a sterol-C24-methyltransferases involved in sterol biosynthesis. Mutants display altered sterol composition, serrated petals and sepals and altered cotyledon vascular patterning as well as ectopic endoreduplication. This suggests that suppression of endoreduplication is important for petal morphogenesis and that normal sterol composition is required for this suppression.	7.9e-12	-	7039243	7039364	0	1	121,	0	-11.1	-10.3	1.7	-2.37	-2.88	0.287
1	7083290	7083401	AT1G20430	NA	NA	2.5e-12	-	7083290	7083401	0	1	111,	0	-11.6	-10.7	2.07	-1.36	-1.69	0.398
1	7117696	7117882	AT1G20550	NA	NA	2.6e-06	-	7117696	7117882	0	2	4,96,	0,90	-5.58	-4.76	2.86	-4.17	-4.9	2.09
1	7164569	7164690	AT1G20670	NA	NA	3.9e-07	-	7164569	7164690	0	1	121,	0	-6.41	-5.93	1.61	-10	-11.3	1.49
1	7167502	7167652	AT1G20670	NA	NA	1.4e-08	-	7167502	7167652	0	1	150,	0	-7.84	-7.26	2.05	-1.35	-1.69	0.413
1	7245945	7246246	AT1G20840	AtTMT1	The protein encoded by this gene is found in the tonoplast (vacuole membrane) of Arabidopsis cells. The gene is expressed at highest levels in juvenile (sink) and adult (source) leaves, followed by flower tissues.	3.4e-07	-	7245945	7246246	0	1	301,	0	-6.47	-5.99	3.15	-12.1	-13.5	1.02
1	7246834	7247003	AT1G20840	AtTMT1	The protein encoded by this gene is found in the tonoplast (vacuole membrane) of Arabidopsis cells. The gene is expressed at highest levels in juvenile (sink) and adult (source) leaves, followed by flower tissues.	2.1e-05	-	7246834	7247003	0	2	14,77,	0,92	-4.68	-4.28	1.72	-8.69	-9.82	1.7
1	7264905	7265036	AT1G20880	NA	NA	1.1e-06	-	7264905	7265036	0	1	131,	0	-5.94	-5.49	3.55	-7.68	-8.72	1.95
1	7308657	7308917	AT1G20960	emb1507	NA	1.3e-15	-	7308657	7308917	0	1	260,	0	-14.9	-13.8	5.34	-1.66	-2.05	0.22
1	7309166	7309327	AT1G20960	emb1507	NA	6.6e-10	-	7309166	7309327	0	1	161,	0	-9.18	-8.5	3.6	-2.87	-3.44	0.745
1	7377099	7377220	AT1G21070	NA	NA	3.2e-08	-	7377099	7377220	0	1	121,	0	-7.5	-6.95	1.65	-1.8	-2.21	0.622
1	7391174	7391254	AT1G21110	IGMT3	NA	2.2e-05	-	7391174	7391254	0	1	80,	0	-4.66	-3.9	1.38	-5.9	-6.8	2.96
1	7411643	7411814	AT1G21160	NA	NA	7.2e-08	-	7411643	7411814	0	1	171,	0	-7.14	-6.61	3	-3.35	-3.99	1.06
1	7530251	7530889	AT1G21500	NA	NA	2e-13	-	7530251	7530889	0	2	51,60,	0,578	-12.7	-11.7	1.47	-434	-434	1.14
1	7550183	7550482	AT1G21540	NA	NA	2.2e-07	-	7550183	7550482	0	1	299,	0	-6.66	-6.17	2.39	-3.12	-3.72	0.532
1	7705853	7705944	AT1G21920	NA	NA	8.5e-07	-	7705853	7705944	0	1	91,	0	-6.07	-5.61	1.28	-1.43	-1.77	0.816
1	7898213	7898403	AT1G22370	AtUGT85A5	NA	3.7e-09	-	7898213	7898403	0	1	190,	0	-8.43	-7.81	3.5	-3.55	-4.21	0.14
1	7904277	7904397	AT1G22400	ATUGT85A1	NA	3.2e-20	-	7904277	7904397	0	1	120,	0	-19.5	-18.2	1.24	-434	-434	1.35
1	7957334	7957625	AT1G22530	PATL2	NA	2.5e-11	-	7957334	7957625	0	1	291,	0	-10.6	-9.8	1.48	-1.64	-2.02	0.085
1	7957854	7958234	AT1G22530	PATL2	NA	2.5e-11	-	7957854	7958234	0	1	380,	0	-10.6	-9.8	2.86	-3.87	-4.56	0.3
1	8031511	8031777	AT1G22710	ATSUC2	Encodes for a high-affinity transporter essential for phloem loading and long-distance transport. A major sucrose transporter, AtSUC2 can also transport a wide range of physiological and synthetic glucose conjugates with both &#945;- or &#946;-linkage.	4.7e-09	-	8031511	8031777	0	2	57,64,	0,202	-8.33	-7.72	1.8	-4.94	-5.74	0.527
1	8081014	8081453	AT1G22850	NA	NA	9.1e-10	-	8081014	8081453	0	3	11,21,59,	0,166,380	-9.04	-8.38	1.35	-2.22	-2.7	0.546
1	8082554	8082842	AT1G22850	NA	NA	3e-08	-	8082554	8082842	0	1	288,	0	-7.52	-6.97	1.91	-12.7	-14.1	0.715
1	8172768	8172885	AT1G23060	MDP40	NA	3e-05	-	8172768	8172885	0	2	49,42,	0,75	-4.53	-3.77	2.25	-2.46	-2.98	5.07
1	8181216	8181327	AT1G23080	ATPIN7	Encodes a novel component of auxin efflux that is located apically in the basal cell and is involved during embryogenesis in setting up the apical-basal axis in the embryo. It is also involved in pattern specification during root development. In roots, it is expressed at lateral and basal membranes of provascular cells in the meristem and elongation zone, whereas in the columella cells it coincid…	7.4e-10	-	8181216	8181327	0	1	111,	0	-9.13	-8.46	1.33	-434	-434	1.42
1	8234560	8234720	AT1G23205	NA	NA	3.2e-08	-	8234560	8234720	0	1	160,	0	-7.49	-6.94	3.67	-4.23	-4.97	0.759
1	8309601	8309751	AT1G23390	NA	NA	3.2e-11	-	8309601	8309751	0	1	150,	0	-10.5	-9.74	2.08	-3.54	-4.2	0.688
1	8310218	8310607	AT1G23390	NA	NA	3.2e-11	-	8310218	8310607	0	1	389,	0	-10.5	-9.74	2.68	-434	-434	1.37
1	8314357	8314528	AT1G23400	ATCAF2	Promotes the splicing of chloroplast group II introns.	9.3e-06	-	8314357	8314528	0	1	171,	0	-5.03	-4.61	2.56	-4.39	-5.14	0.689
1	8408289	8408460	AT1G23780	NA	NA	6.3e-13	-	8408289	8408460	0	1	171,	0	-12.2	-11.3	3.55	-8	-9.07	0.891
1	8501340	8501451	AT1G24020	MLP423	NA	1e-19	-	8501340	8501451	0	1	111,	0	-19	-17.7	1.84	-13	-14.4	1.06
1	8537192	8537283	AT1G24140	NA	NA	1e-10	-	8537192	8537283	0	1	91,	0	-10	-8.82	2.29	-1.74	-2.14	1.06
1	8565564	8565665	AT1G24190	ATSIN3	Enhances AtERF7-mediated transcriptional repression. RNAi lines show ABA hypersensitivity. Interacts with ERF7 and HDA19.	0.00013	-	8565564	8565665	0	1	101,	0	-3.9	-3.51	2	-7.72	-8.77	1.59
1	8613942	8614123	AT1G24290	NA	NA	1.7e-06	-	8613942	8614123	0	1	181,	0	-5.76	-4.92	2.4	-2.1	-2.56	1.21
1	8614402	8614940	AT1G24300	NA	NA	7.2e-09	-	8614402	8614940	0	2	369,81,	0,457	-8.14	-7.55	4.57	-4.69	-5.48	0.75
1	8640195	8640286	AT1G24350	NA	NA	7.6e-07	-	8640195	8640286	0	1	91,	0	-6.12	-5.66	1.27	-3.25	-3.88	0.73
1	8898743	8898873	AT1G25370	NA	NA	1.1e-07	-	8898743	8898873	0	1	130,	0	-6.94	-6.43	1.97	-3.95	-4.65	0.928
1	8938993	8939104	AT1G25450	CER60	Encodes KCS5, a member of the 3-ketoacyl-CoA synthase family involved in the biosynthesis of VLCFA (very long chain fatty acids).	4e-15	-	8938993	8939104	0	1	111,	0	-14.4	-13.4	1.46	-434	-434	0.801
1	8959765	8959945	AT1G25510	NA	NA	5e-12	-	8959765	8959945	0	1	180,	0	-11.3	-10.5	1.92	-434	-434	1.71
1	9026351	9026572	AT1G26110	DCP5	Encodes Decapping 5, required for mRNA decapping, P-body formation and translational repression during postembryonic development.	1e-09	-	9026351	9026572	0	1	221,	0	-8.98	-8.32	2.57	-434	-434	1.26
1	9041966	9042836	AT1G26150	AtPERK10	NA	7.2e-10	-	9041966	9042836	0	1	870,	0	-9.14	-8.46	3.74	-434	-434	0.882
1	9084531	9084792	AT1G26255	NA	NA	1.7e-08	-	9084531	9084792	0	1	261,	0	-7.77	-6.77	2.71	-7.4	-8.43	1.24
1	9090126	9090257	AT1G26270	NA	NA	6.9e-07	-	9090126	9090257	0	1	131,	0	-6.16	-5.69	1.69	-4.03	-4.75	0.544
1	9121532	9121783	AT1G26370	RID1	NA	1.3e-26	-	9121532	9121783	0	1	251,	0	-25.9	-24.3	26	-1.75	-2.15	0.194
1	9149701	9149812	AT1G26450	NA	NA	1.6e-11	-	9149701	9149812	0	1	111,	0	-10.8	-9.96	1.46	-2.8	-3.36	0.6
1	9195940	9196031	AT1G26620	NA	NA	1.5e-06	-	9195940	9196031	0	1	91,	0	-5.83	-5.38	1.6	-2.97	-3.56	1.24
1	9302255	9302386	AT1G26850	NA	NA	4.8e-10	-	9302255	9302386	0	1	131,	0	-9.32	-8.63	1.67	-9.94	-11.2	0.585
1	9303918	9304079	AT1G26850	NA	NA	4.2e-09	-	9303918	9304079	0	1	161,	0	-8.38	-7.77	1.74	-434	-434	0.916
1	9336634	9336764	AT1G26930	NA	NA	4.3e-08	-	9336634	9336764	0	1	130,	0	-7.37	-6.82	1.29	-2.81	-3.38	0.706
1	9405791	9405891	AT1G27090	NA	NA	5e-06	-	9405791	9405891	0	1	100,	0	-5.3	-4.88	1.75	-6.1	-7.02	0.787
1	9447306	9447417	AT1G27190	NA	NA	3.7e-08	-	9447306	9447417	0	1	111,	0	-7.43	-6.88	1.69	-3.98	-4.69	0.907
1	9450940	9451061	AT1G27200	NA	NA	1.7e-07	-	9450940	9451061	0	1	121,	0	-6.76	-6.26	1.93	-7.08	-8.08	0.841
1	9451319	9451409	AT1G27200	NA	NA	1.2e-08	-	9451319	9451409	0	1	90,	0	-7.92	-7.34	1.33	-6.83	-7.81	0.973
1	9541862	9541973	AT1G27470	NA	NA	1.7e-08	-	9541862	9541973	0	1	111,	0	-7.76	-7.19	1.62	-5.47	-6.33	1.08
1	9648497	9648617	AT1G27730	STZ	Related to Cys2/His2-type zinc-finger proteins found in higher plants. Compensated for a subset of calcineurin deficiency in yeast. Salt tolerance produced by ZAT10 appeared to be partially dependent on ENA1/PMR2, a P-type ATPase required for Li+ and Na+ efflux in yeast. The protein is localized to the nucleus, acts as a transcriptional repressor and is responsive to chitin oligomers. Also involv…	1.3e-10	-	9648497	9648617	0	1	120,	0	-9.87	-9.14	1.38	-13.1	-14.6	1.24
1	9721451	9721582	AT1G27910	ATPUB45	Encodes a protein containing a UND, a U-box, and an ARM domain. This protein has E3 ubiquitin ligase activity based on in vitro assays.	3.2e-12	-	9721451	9721582	0	1	131,	0	-11.5	-10.6	2.5	-4.23	-4.96	0.617
1	9776675	9777166	AT1G28050	BBX13	NA	1.7e-10	-	9776675	9777166	0	2	5,295,	0,196	-9.78	-9.06	4.32	-6.22	-7.15	0.781
1	9852118	9852319	AT1G28200	FIP1	VirF-interacting protein FIP1	6.9e-08	-	9852118	9852319	0	1	201,	0	-7.16	-6.64	1.86	-434	-434	1.56
1	9864330	9864460	AT1G28230	ATPUP1	Encodes a transporter that transports purines,cytokinins and other adenine derivatives. Expressed in the leaf hydathodes where it may be involved in re-uptake of cytokinins during guttation.	8.7e-07	-	9864330	9864460	0	1	130,	0	-6.06	-5.19	3.44	-2.33	-2.83	1.03
1	9875935	9876086	AT1G28260	NA	NA	1.7e-06	-	9875935	9876086	0	1	151,	0	-5.78	-5.33	2.67	-5.98	-6.89	0.925
1	9887037	9887288	AT1G28280	NA	NA	4e-12	-	9887037	9887288	0	1	251,	0	-11.4	-10.5	1.34	-7.29	-8.31	0.44
1	9890467	9890617	AT1G28290	AGP31	Encodes an atypical arabinogalactan protein that is localized to the plasma membrange. AGP31 is highly expressed in flowers and vascular tissue and is repressed by jasmonic acid. AGP31 may play a role in vascular tissue function during defense and development.	0.0001	-	9890467	9890617	0	1	150,	0	-3.98	-3.59	2.3	-434	-434	0.669
1	9966921	9967232	AT1G28390	NA	NA	3.3e-09	-	9966921	9967232	0	1	311,	0	-8.48	-7.86	3.33	-11.5	-12.9	1.47
1	9971301	9971472	AT1G28395	NA	NA	4.5e-10	-	9971301	9971472	0	1	171,	0	-9.35	-8.66	3.49	-7.73	-8.78	0.94
1	9973701	9973802	AT1G28400	NA	NA	6.3e-15	-	9973701	9973802	0	1	101,	0	-14.2	-13.1	1.5	-7.4	-8.43	1.32
1	10052464	10052899	AT1G28600	NA	NA	1.3e-08	-	10052464	10052899	0	2	2,79,	0,356	-7.9	-7.32	1.41	-6.71	-7.68	1
1	10053711	10053922	AT1G28610	NA	NA	1.3e-11	-	10053711	10053922	0	1	211,	0	-10.9	-10.1	6.11	-1.8	-2.2	0.838
1	10078310	10078510	AT1G28685	NA	NA	1.3e-14	-	10078310	10078510	0	1	200,	0	-13.9	-12.9	4.65	-434	-434	1.39
1	10111418	10111568	AT1G28960	ATNUDT15	NA	4.7e-07	-	10111418	10111568	0	1	150,	0	-6.33	-5.85	1.93	-6.83	-7.8	0.672
1	10203071	10203212	AT1G29195	NA	NA	1.2e-08	-	10203071	10203212	0	1	141,	0	-7.91	-7.33	2.57	-4.61	-5.39	0.961
1	10501045	10501248	AT1G29970	RPL18AA	NA	2.2e-08	-	10501045	10501248	0	2	9,112,	0,91	-7.66	-7.1	2.6	-434	-434	1.77
1	10687574	10687745	AT1G30330	ARF6	Encodes a member of the auxin response factor family. Mediates auxin response via expression of auxin regulated genes. Acts redundantly with ARF8 to control stamen elongation and flower maturation. Expression of ARF6 is controlled by miR167.	7.4e-07	-	10687574	10687745	0	1	171,	0	-6.13	-5.67	2.42	-5.4	-6.25	0.781
1	10688054	10688165	AT1G30330	ARF6	Encodes a member of the auxin response factor family. Mediates auxin response via expression of auxin regulated genes. Acts redundantly with ARF8 to control stamen elongation and flower maturation. Expression of ARF6 is controlled by miR167.	4.7e-08	-	10688054	10688165	0	1	111,	0	-7.33	-6.79	1.67	-3.56	-4.22	0.692
1	10836143	10836233	AT1G30590	NA	NA	3.4e-09	-	10836143	10836233	0	1	90,	0	-8.47	-7.85	1.42	-3.24	-3.87	0.954
1	10993852	10993953	AT1G30880	NA	NA	1.6e-20	-	10993852	10993953	0	1	101,	0	-19.8	-18.5	1.43	-2.78	-3.35	0.419
1	11104316	11104686	AT1G31120	KUP10	potassium transporter	1.4e-09	-	11104316	11104686	0	1	370,	0	-8.86	-8.2	10.2	-3.09	-3.69	0.549
1	11115746	11115867	AT1G31130	NA	NA	7.4e-09	-	11115746	11115867	0	1	121,	0	-8.13	-7.53	1.52	-10.6	-11.8	0.882
1	11217157	11217317	AT1G31335	NA	NA	8.5e-10	-	11217157	11217317	0	1	160,	0	-9.07	-8.4	1.64	-8.42	-9.53	1.09
1	11221639	11221920	AT1G31350	KUF1	NA	3.2e-11	-	11221639	11221920	0	1	281,	0	-10.5	-9.71	3.43	-5.66	-6.54	0.964
1	11263346	11263518	AT1G31470	NFD4	NA	3.5e-06	-	11263346	11263518	0	2	86,5,	0,167	-5.45	-5.02	1.33	-3.06	-3.65	0.755
1	11292890	11293031	AT1G31540	NA	NA	6.5e-07	-	11292890	11293031	0	1	141,	0	-6.19	-5.73	1.83	-7.1	-8.1	2.01
1	11314833	11314953	AT1G31600	AtTRM9	NA	5.4e-08	-	11314833	11314953	0	1	120,	0	-7.27	-6.73	2.02	-2.24	-2.73	0.511
1	11377170	11377515	AT1G31770	ABCG14	NA	1.6e-06	-	11377170	11377515	0	2	138,33,	0,312	-5.79	-5.34	1.29	-5.68	-6.56	1.39
1	11403061	11403911	AT1G31810	AFH14	Encodes the Type II Arabidopsis formin14. Interacts with microtubules and microfilaments to regulate cell division.	6.3e-13	-	11403061	11403911	0	1	850,	0	-12.2	-11.3	5.19	-434	-434	1.1
1	11535318	11535556	AT1G32070	ATNSI	Encodes a nuclear acetyltransferase (NSI)that interacts with the geminivirus movement protein NSP. This interaction is required for viral infection and systemic spread. Acetylates the viral coat protein (CP) in vitro, but not NSP. NSP inhibits NSI activity in vitro. NSI is highly transcribed in phloem and in xylem parenchyma cells, and in the apical meristem and guard cells, within young tissues …	3.4e-07	-	11535318	11535556	0	2	22,99,	0,139	-6.47	-5.99	1.41	-11	-12.3	1.18
1	11541928	11542019	AT1G32090	NA	NA	2.2e-07	-	11541928	11542019	0	1	91,	0	-6.66	-6.17	1.31	-5.02	-5.84	1.06
1	11595576	11595727	AT1G32190	NA	NA	2.4e-08	-	11595576	11595727	0	1	151,	0	-7.62	-7.06	1.81	-3.78	-4.47	0.827
1	11657043	11657284	AT1G32330	ATHSFA1D	Member of Heat Stress Transcription Factor (Hsf) family. Negatively regulated by HSP90.2.	2.5e-08	-	11657043	11657284	0	1	241,	0	-7.61	-7.05	5.41	-1.98	-2.42	0.495
1	11660140	11660231	AT1G32330	ATHSFA1D	Member of Heat Stress Transcription Factor (Hsf) family. Negatively regulated by HSP90.2.	4.8e-06	-	11660140	11660231	0	1	91,	0	-5.32	-4.89	2.04	-3.95	-4.66	1.01
1	11716318	11716667	AT1G32450	AtNPF7.3	Transmembrane nitrate transporter. Involved in xylem transport of nitrate from root to shoot. Induced in response to nitrate. Not involved in nitrate uptake. expressed in root pericycle cells.	1.2e-08	-	11716318	11716667	0	2	22,248,	0,101	-7.91	-7.33	3.02	-8.84	-9.98	1.04
1	11799137	11799368	AT1G32640	ATMYC2	Encodes a MYC-related transcriptional activator with a typical DNA binding domain of a basic helix-loop-helix leucine zipper motif. Binds to an extended G-Box promoter motif. Its transcription is induced by dehydration stress and ABA treatment. Negative regulator of blue lightmediated photomorphogenic growth and blue and far-red-lightregulated gene expression. Positive regulator of lateral root f…	1.3e-12	-	11799137	11799368	0	1	231,	0	-11.9	-11	1.73	-8.46	-9.58	0.641
1	11800367	11800627	AT1G32640	ATMYC2	Encodes a MYC-related transcriptional activator with a typical DNA binding domain of a basic helix-loop-helix leucine zipper motif. Binds to an extended G-Box promoter motif. Its transcription is induced by dehydration stress and ABA treatment. Negative regulator of blue lightmediated photomorphogenic growth and blue and far-red-lightregulated gene expression. Positive regulator of lateral root f…	1.3e-12	-	11800367	11800627	0	1	260,	0	-11.9	-11	1.61	-434	-434	0.885
1	11908233	11908422	AT1G32860	NA	NA	9.1e-09	-	11908233	11908422	0	1	189,	0	-8.04	-7.45	1.69	-2.83	-3.4	0.455
1	12053348	12053509	AT1G33240	AT-GTL1	Encodes a plant transcriptional activator that contains two separate, but similar, trihelix DNA-binding domains, similar to GT-2. Gene is expressed in all aerial parts of the plant, with higher level of expression in siliques. At-GTL2 was thought to be a duplicated copy of this gene but is likely to be a cloning artefact, the result of a chimeric clone. Regulates ploidy-dependent cell growth in t…	2.6e-08	-	12053348	12053509	0	1	161,	0	-7.58	-7.02	2	-9.58	-10.8	1.05
1	12059082	12059342	AT1G33250	NA	NA	8.5e-08	-	12059082	12059342	0	1	260,	0	-7.07	-6.54	3.43	-1.99	-2.43	0.431
1	12158447	12158567	AT1G33520	MOS2	Has single homolog in Arabidopsis, also homologs in human, mouse and C. elegans; contains one G-patch domain (known to mediate RNA-protein interactions) and two KOW domains (may bind RNA and/or protein); localized to the nucleus; mutant suppresses high SA levels and constitutive disease resistance in snc1 npr1 background; required for basal resistance against Pseudomonas syringae maculicola ES432…	2.8e-10	-	12158447	12158567	0	1	120,	0	-9.56	-8.85	1.95	-12.3	-13.7	1.88
1	12196749	12196860	AT1G33615	NA	NA	7.9e-07	-	12196749	12196860	0	1	111,	0	-6.1	-5.23	2.57	-2.67	-3.21	3.6
1	13279540	13279671	AT1G35780	NA	NA	1.4e-09	-	13279540	13279671	0	1	131,	0	-8.84	-8.19	1.53	-2.87	-3.44	0.623
1	16136456	16137116	AT1G42990	ATBZIP60	AtbZIP60 consists of a bZIP DNA binding domain followed by a putative transmembrane domain. GFP fusions containing the first 260 amino acids (AtbZIP60deltaC) are nuclear-localized. AtbZIP60 is upregulated by the addition of tunicamycin (ER stress response inductor), DTT (inhibitor of disulfide bond formation) and azetin-2-carboxylate (proline analog perturbing protein structure). Upon ER stress t…	3.1e-10	-	16136456	16137116	0	2	56,94,	0,566	-9.51	-8.8	1.81	-8.87	-10	0.541
1	16310503	16310684	AT1G43245	NA	NA	1.8e-10	-	16310503	16310684	0	1	181,	0	-9.75	-9.03	3.14	-7.81	-8.86	1.34
1	16411793	16412478	AT1G43580	NA	NA	1.5e-10	-	16411793	16412478	0	2	26,144,	0,541	-9.82	-9.09	2.11	-2.99	-3.57	0.648
1	16488082	16488352	AT1G43710	ATSDC1	NA	4.3e-09	-	16488082	16488352	0	1	270,	0	-8.37	-7.76	1.96	-434	-434	1.07
1	16709345	16709505	AT1G44000	NA	NA	2.6e-07	-	16709345	16709505	0	1	160,	0	-6.59	-6.1	2.62	-10.6	-11.8	1.33
1	16786248	16786419	AT1G44125	NA	NA	7.8e-07	-	16786248	16786419	0	1	171,	0	-6.11	-5.65	6.14	-3.1	-3.71	2.34
1	16848417	16848598	AT1G44446	ATCAO	Encodes chlorophyllide <i>a</i> oxygenase which converts chlorophyllide <i>a</i> to chlorophyllide <i>b</i> by catalyzing two successive hydroxylations at the 7-methyl group of chlorophyllide <i>a</i> . Mutants are deficient in pigments that associate with thylakoid membrane proteins, lacking chlorophyll <i>b</i> and light-harvesting proteins of photosystem II. The protein was shown through cross…	1.6e-17	-	16848417	16848598	0	1	181,	0	-16.8	-15.6	6.64	-2.79	-3.35	0.498
1	16898276	16898466	AT1G44760	NA	NA	2.9e-08	-	16898276	16898466	0	1	190,	0	-7.54	-6.98	1.3	-8.99	-10.1	0.812
1	16984253	16984384	AT1G44920	NA	NA	3.3e-07	-	16984253	16984384	0	1	131,	0	-6.48	-6	1.93	-434	-434	0.942
1	17085749	17085859	AT1G45160	NA	NA	1.4e-08	-	17085749	17085859	0	1	110,	0	-7.86	-7.28	2.08	-5.71	-6.59	0.989
1	17091184	17091364	AT1G45163	NA	NA	1.4e-10	-	17091184	17091364	0	1	180,	0	-9.84	-9.11	2.2	-10.9	-12.2	1.57
1	17166975	17167165	AT1G45249	ABF2	Leucine zipper transcription factor that binds to the abscisic acid (ABA)responsive element (ABRE) motif in the promoter region of ABA-inducible genes. Enhances drought tolerance in vegetative tissues. Required for normal glucose response. Localized in the nucleus. Expressed constitutively in roots, leaf vascular tissues, and hydathodes or in all tissues under stress conditions. It's phosphorylat…	1.5e-07	-	17166975	17167165	0	1	190,	0	-6.82	-6.31	1.47	-434	-434	1.2
1	17236792	17236872	AT1G46480	WOX4	Encodes a WUSCHEL-related homeobox gene family member with 65 amino acids in its homeodomain. Proteins in this family contain a sequence of eight residues (TLPLFPMH) downstream of the homeodomain called the WUS box. This protein also contains an acidic domain approximately 10 residues upstream of the WUS box. Part of the TDIF-TDR-WOX4 signaling pathway that plays a crucial role in the maintenance…	1.3e-09	-	17236792	17236872	0	1	80,	0	-8.88	-7.79	1.83	-1.76	-2.16	3.02
1	17237717	17237926	AT1G46480	WOX4	Encodes a WUSCHEL-related homeobox gene family member with 65 amino acids in its homeodomain. Proteins in this family contain a sequence of eight residues (TLPLFPMH) downstream of the homeodomain called the WUS box. This protein also contains an acidic domain approximately 10 residues upstream of the WUS box. Part of the TDIF-TDR-WOX4 signaling pathway that plays a crucial role in the maintenance…	3.6e-10	-	17237717	17237926	0	1	209,	0	-9.44	-8.74	2	-2.81	-3.37	0.712
1	17266125	17266445	AT1G46768	RAP2.1	encodes a member of the DREB subfamily A-5 of ERF/AP2 transcription factor family (RAP2.1). The protein contains one AP2 domain. There are 16 members in this subfamily including RAP2.9 and RAP2.10.	1e-11	-	17266125	17266445	0	1	320,	0	-11	-10.2	2.32	-434	-434	0.799
1	17298618	17298759	AT1G47200	WPP2	WPP family members contains an NE targeting domain. This domain, called the WPP domain after a highly conserved Trp-Pro-Pro motif, is necessary for NE targeting of WPP1. RNAi suppression of WPP2 resulted in reduced mitotic activity.	7.9e-22	-	17298618	17298759	0	1	141,	0	-21.1	-19.8	1.53	-5.7	-6.59	0.458
1	17437728	17437819	AT1G47510	5PTASE11	Encodes a phosphatidylinositol polyphosphate 5-phosphatase. It can dephosphorylate PI(4,5)P2, PI(3,5)P2, and PI(3,4,5)P3, but, it is not active against PI(5)P or the water soluble inositol(1,4,5)P3 or inositol(1,3,4,5)P4. The transcript levels for this gene rise in response to auxin, ABA, and JA.	1.3e-15	-	17437728	17437819	0	1	91,	0	-14.9	-13.4	1.5	-3.02	-3.61	1.48
1	17879000	17879190	AT1G48380	HYP7	Encodes a novel nuclear protein required for root hair initiation and ploidy-dependent cell growth. Its sequence has similarity to the C-terminal domain of mammalian DNA topo IIalpha. Shows in vitro DNA binding activity and is likely to be part of the topo VI complex by binding to subunit A.	7.9e-10	-	17879000	17879190	0	1	190,	0	-9.1	-8.43	1.94	-2.7	-3.25	0.641
1	17891644	17891835	AT1G48410	AGO1	Encodes an RNA Slicer that selectively recruits microRNAs and siRNAs. There is currently no evidence that AGO1 Slicer is in a high molecular weight RNA-induced silencing complex (RISC). Mutants are defective in post-transcriptional gene silencing and have pleiotropic developmental and morphological defects. Through its action on the regulation of ARF17 expression, the protein regulates genes invo…	1e-11	-	17891644	17891835	0	1	191,	0	-11	-10.2	3.2	-1.47	-1.82	0.325
1	17957559	17957689	AT1G48570	NA	NA	1.3e-08	-	17957559	17957689	0	1	130,	0	-7.88	-7.3	1.84	-4.17	-4.9	0.729
1	17970749	17971000	AT1G48610	NA	NA	1.3e-11	-	17970749	17971000	0	1	251,	0	-10.9	-10.1	14.3	-2.63	-3.17	0.208
1	17975948	17976313	AT1G48620	HON5	This gene is predicted to encodes a histone H1/H5 family member. A plant line expressing an RNAi construct targeted against HON5 shows a reduced level of agrobacterium-mediated root transformation.	1.4e-08	-	17975948	17976313	0	2	28,252,	0,113	-7.84	-7.26	3.41	-3.91	-4.61	0.595
1	18071042	18071398	AT1G48860	NA	NA	4.9e-10	-	18071042	18071398	0	2	64,206,	0,150	-9.31	-8.62	2.53	-434	-434	1.27
1	18112532	18112702	AT1G07513	NA	NA	1e-08	-	18112532	18112702	0	1	170,	0	-8	-7.41	1.92	-6.41	-7.35	0.959
1	18117293	18117424	AT1G48970	NA	NA	1.1e-05	-	18117293	18117424	0	1	131,	0	-4.97	-4.56	1.79	-8.04	-9.12	1.33
1	18317790	18317961	AT1G49490	NA	NA	4.7e-08	-	18317790	18317961	0	1	171,	0	-7.33	-6.37	3.67	-6.05	-6.96	3.01
1	18318080	18318450	AT1G49490	NA	NA	4.7e-08	-	18318080	18318450	0	1	370,	0	-7.33	-6.37	4	-3.05	-3.65	0.614
1	18359997	18360357	AT1G49600	ATRBP47A	NA	4e-11	-	18359997	18360357	0	1	360,	0	-10.4	-9.65	3.86	-3.49	-4.15	0.459
1	18378852	18378993	AT1G49660	AtCXE5	Encodes a protein with carboxylesterase whose activity was tested using pNA.	1.1e-08	-	18378852	18378993	0	1	141,	0	-7.96	-7.37	1.64	-11.1	-12.5	0.666
1	18379421	18379532	AT1G49660	AtCXE5	Encodes a protein with carboxylesterase whose activity was tested using pNA.	7.8e-09	-	18379421	18379532	0	1	111,	0	-8.11	-7.51	1.41	-434	-434	1
1	18412418	18412777	AT1G49750	NA	NA	6.3e-12	-	18412418	18412777	0	1	359,	0	-11.2	-10.4	4.41	-434	-434	1.25
1	18429177	18429278	AT1G49780	PUB26	NA	1e-05	-	18429177	18429278	0	1	101,	0	-4.98	-4.2	1.73	-2.83	-3.4	1.2
1	18532905	18533089	AT1G50030	TOR	Related to TOR proteins from yeast and mammals, regulators of cell growth in response to nutrient availability. TOR proteins belong to the family of phosphatidylinositol 3-kinase and are targets of the antiproliferative drug rapamycin. AtTOR binds the yeast FKBP12 protein in the presence of Rapamycin, is involved in embryogenesis and is expressed in embryos, endosperm and meristems.	5.9e-06	-	18532905	18533089	0	2	80,21,	0,163	-5.23	-4.81	1.34	-1.48	-1.83	0.638
1	18679439	18679550	AT1G50420	SCL-3	Encodes a scarecrow-like protein (SCL3) Putative transcription factors interacting with the gene product of VHA-B1 (vacuolar ATPase subunit B1; as shown through yeast two-hybrid assay).	1.5e-08	-	18679439	18679550	0	1	111,	0	-7.81	-7.24	1.41	-6.98	-7.98	1.06
1	18732755	18732885	AT1G50590	NA	NA	3.2e-08	-	18732755	18732885	0	1	130,	0	-7.5	-6.52	2.86	-2.3	-2.79	2.16
1	18757929	18758139	AT1G50640	ATERF3	encodes a member of the ERF (ethylene response factor) subfamily B-1 of ERF/AP2 transcription factor family (ATERF-3). The protein contains one AP2 domain. There are 15 members in this subfamily including ATERF-3, ATERF-4, ATERF-7, and leafy petiole.	1.3e-13	-	18757929	18758139	0	1	210,	0	-12.9	-12	3.31	-9.69	-10.9	1.12
1	18758248	18758419	AT1G50640	ATERF3	encodes a member of the ERF (ethylene response factor) subfamily B-1 of ERF/AP2 transcription factor family (ATERF-3). The protein contains one AP2 domain. There are 15 members in this subfamily including ATERF-3, ATERF-4, ATERF-7, and leafy petiole.	1.3e-13	-	18758248	18758419	0	1	171,	0	-12.9	-12	3.7	-14.4	-16	1.38
1	18954554	18954654	AT1G51170	AGC2-3	NA	5.2e-07	-	18954554	18954654	0	1	100,	0	-6.28	-5.8	2	-1.81	-2.22	0.878
1	19021499	19021748	AT1G51310	NA	NA	3e-07	-	19021499	19021748	0	1	249,	0	-6.52	-6.03	2.11	-8.67	-9.8	0.972
1	19122739	19122840	AT1G51570	NA	NA	2.2e-09	-	19122739	19122840	0	1	101,	0	-8.66	-8.03	1.44	-434	-434	1.19
1	19160977	19161347	AT1G51680	4CL.1	encodes an isoform of 4-coumarate:CoA ligase (4CL), which is involved in the last step of the general phenylpropanoid pathway. In addition to 4-coumarate, it also converts ferulate. The catalytic efficiency was in the following (descending) order: p-coumaric acid, ferulic acid, caffeic acid and 5-OH-ferulic acid. At4CL1 was unable to use sinapic acid as substrate.	1.3e-13	-	19160977	19161347	0	1	370,	0	-12.9	-11.9	1.44	-434	-434	0.917
1	19313995	19314085	AT1G51965	ABO5	Encodes ABA Overly-Sensitive5 (ABO5), a pentatricopeptide repeat protein required for cis-splicing of mitochondrial nad2 intron 3. Involved in response to abscisic acid.	1.1e-06	-	19313995	19314085	0	1	90,	0	-5.95	-5.5	1.33	-1.94	-2.37	0.943
1	19334579	19334660	AT1G52000	NA	NA	4.6e-09	-	19334579	19334660	0	1	81,	0	-8.34	-7.73	1.22	-5.8	-6.69	1.59
1	19347150	19347251	AT1G52030	F-ATMBP	Similar to myrosinase binding proteins which may be involved in metabolizing glucosinolates and forming defense compounds to protect against herbivory. Also similar to lectins and other agglutinating factors. Expressed only in flowers.	7.4e-10	-	19347150	19347251	0	1	101,	0	-9.13	-8.46	1.67	-4.07	-4.79	1.13
1	19359108	19359238	AT1G52060	NA	NA	2.1e-08	-	19359108	19359238	0	1	130,	0	-7.67	-7.1	1.68	-12.1	-13.5	1.54
1	19410985	19411096	AT1G52150	ATHB-15	Member of the class III HD-ZIP protein family. Contains homeodomain and leucine zipper domain. Critical for vascular development and negatively regulates vascular cell differentiation.	2.2e-08	-	19410985	19411096	0	1	111,	0	-7.65	-7.09	2.17	-9.66	-10.9	1.59
1	19412149	19412311	AT1G52150	ATHB-15	Member of the class III HD-ZIP protein family. Contains homeodomain and leucine zipper domain. Critical for vascular development and negatively regulates vascular cell differentiation.	1.6e-06	-	19412149	19412311	0	2	42,39,	0,123	-5.79	-5.35	1.8	-6.81	-7.78	1.72
1	19424283	19424384	AT1G52160	TRZ3	Encodes a tRNase Z.	1.9e-06	-	19424283	19424384	0	1	101,	0	-5.73	-4.89	2.33	-6.57	-7.52	2.85
1	19580227	19580399	AT1G52565	NA	NA	1.1e-08	-	19580227	19580399	0	2	75,36,	0,136	-7.96	-7.38	1.68	-2.79	-3.35	0.975
1	19689456	19689537	AT1G52880	ANAC018	Transcription factor with a NAC domain. Homologous to the petunia gene NAM which is required for the development of the shoot. Expressed in the embryo.	5.2e-08	-	19689456	19689537	0	1	81,	0	-7.28	-6.74	1.38	-5.87	-6.76	1.65
1	19850907	19851117	AT1G53230	TCP3	Encodes a member of a recently identified plant transcription factor family that includes Teosinte branched 1, Cycloidea 1, and proliferating cell nuclear antigen (PCNA) factors, PCF1 and 2. Regulated by miR319. Involved in heterchronic regulation of leaf differentiation.	3.5e-07	-	19850907	19851117	0	1	210,	0	-6.46	-5.98	2.64	-5.32	-6.16	0.622
1	19851296	19851536	AT1G53230	TCP3	Encodes a member of a recently identified plant transcription factor family that includes Teosinte branched 1, Cycloidea 1, and proliferating cell nuclear antigen (PCNA) factors, PCF1 and 2. Regulated by miR319. Involved in heterchronic regulation of leaf differentiation.	1.1e-06	-	19851296	19851536	0	1	240,	0	-5.94	-5.48	2.79	-11.4	-12.7	0.879
1	19970733	19971244	AT1G53510	ATMPK18	member of MAP Kinase	2e-11	-	19970733	19971244	0	1	511,	0	-10.7	-9.86	13.9	-2.29	-2.78	0.123
1	19993028	19993238	AT1G53580	ETHE1	Mononuclear Fe(II)-containing member of the b-lactamase fold superfamily. ETHE1 is homodimeric in solution, exhibits low-level esterase activity, and specifically binds a single Fe(II) atom in the active site.	2.5e-12	-	19993028	19993238	0	1	210,	0	-11.6	-10.7	2.7	-13.6	-15.1	0.8
1	20028126	20028336	AT1G53645	NA	NA	1e-06	-	20028126	20028336	0	1	210,	0	-5.98	-5.52	2.33	-14.4	-16	1
1	20054943	20055183	AT1G53710	NA	NA	3e-05	-	20054943	20055183	0	2	45,86,	0,154	-4.52	-4.12	1.67	-2.67	-3.21	0.972
1	20073462	20073543	AT1G53770	NA	NA	2e-05	-	20073462	20073543	0	1	81,	0	-4.7	-4.3	1.64	-5.22	-6.06	2.12
1	20076348	20076516	AT1G53780	NA	NA	4.4e-06	-	20076348	20076516	0	2	85,6,	0,162	-5.36	-4.94	1.96	-7.57	-8.61	1.84
1	20155717	20156151	AT1G54000	GLL22	NA	3e-09	-	20155717	20156151	0	2	65,45,	0,389	-8.53	-7.9	1.34	-7.79	-8.85	0.885
1	20159362	20159463	AT1G54010	GLL23	NA	1.6e-12	-	20159362	20159463	0	1	101,	0	-11.8	-10.9	1.82	-9.52	-10.7	0.811
1	20160085	20160556	AT1G54010	GLL23	NA	5e-12	-	20160085	20160556	0	2	112,68,	0,403	-11.3	-10.5	2.27	-14.4	-16	1.05
1	20183683	20183993	AT1G54080	UBP1A	NA	6.3e-13	-	20183683	20183993	0	1	310,	0	-12.2	-11.3	8.67	-4.66	-5.44	0.0758
1	20184102	20184373	AT1G54080	UBP1A	NA	6.3e-16	-	20184102	20184373	0	2	87,53,	0,218	-15.2	-14.1	2.67	-7.21	-8.22	0.734
1	20198449	20198833	AT1G54100	ALDH7B4	Aldehyde dehydrogenase	1e-39	-	20198449	20198833	0	2	16,115,	0,269	-39	-37.1	1.96	-11.9	-13.3	0.923
1	20213948	20214177	AT1G54140	TAF9	putative TATA binding protein associated factor 21kDa	3.2e-13	-	20213948	20214177	0	1	229,	0	-12.5	-11.5	7.29	-1.42	-1.77	0.618
1	20269418	20270011	AT1G54290	NA	NA	5.2e-07	-	20269418	20270011	0	2	12,108,	0,485	-6.28	-5.81	1.64	-434	-434	1.4
1	20357480	20357690	AT1G54500	NA	NA	1.5e-09	-	20357480	20357690	0	1	210,	0	-8.82	-8.18	2.28	-13	-14.4	0.545
1	20395493	20395776	AT1G54610	NA	NA	5.6e-07	-	20395493	20395776	0	2	135,36,	0,247	-6.25	-5.78	2.15	-8.09	-9.17	0.707
1	20402866	20403007	AT1G54630	ACP3	encodes an acyl carrier protein expressed in leaves, roots, and dry seeds. Gene expression is not regulated by light.	1.3e-11	-	20402866	20403007	0	1	141,	0	-10.9	-10.1	1.33	-434	-434	1.06
1	20415118	20415287	AT1G54690	G-H2AX	Encodes HTA3, a histone H2A protein. H2AX is a meiosis-specific isoform of histone H2A. Upon DSB formation, rapid accumulation of phosphorylated H2AX (&#947;-H2AX) occurs around the break site. _x0001_H2AX foci accumulate in early G2. Immunolocalization studies in spread preparations of wild-type meiocytes at G2/early leptotene revealed the accumulation of numerous rather diffuse &#947;-H2AX foci…	1e-25	-	20415118	20415287	0	1	169,	0	-25	-23.4	3.44	-2.61	-3.15	0.502
1	20553842	20554132	AT1G55080	MED9	NA	1.8e-10	-	20553842	20554132	0	1	290,	0	-9.75	-9.03	2.12	-2.25	-2.74	0.436
1	20588605	20588734	AT1G08037	NA	NA	4e-10	-	20588605	20588734	0	1	129,	0	-9.4	-8.7	2.89	-11.7	-13.1	1.15
1	20617363	20617603	AT1G08043	NA	NA	1.3e-19	-	20617363	20617603	0	1	240,	0	-18.9	-17.6	3.27	-7.4	-8.43	0.469
1	20803108	20803349	AT1G55670	PSAG	Encodes subunit G of photosystem I, an 11-kDa membrane protein that plays an important role in electron transport between plastocyanin and PSI and is involved in the stability of the PSI complex. PSI-G subunit is bound to PSI-B and is in contact with Lhca1. The protein inserts into thylakoids by a direct or spontaneous pathway that does not involve the activities of any known chloroplast protein-…	1.1e-07	-	20803108	20803349	0	1	241,	0	-6.95	-6.44	1.84	-9.45	-10.6	0.294
1	20884173	20884314	AT1G55860	UPL1	encodes a ubiquitin-protein ligase containing a HECT domain. There are six other HECT-domain UPLs in Arabidopsis.	7.2e-06	-	20884173	20884314	0	1	141,	0	-5.14	-4.72	1.47	-6.09	-7	0.805
1	20886861	20886942	AT1G55860	UPL1	encodes a ubiquitin-protein ligase containing a HECT domain. There are six other HECT-domain UPLs in Arabidopsis.	1.1e-05	-	20886861	20886942	0	1	81,	0	-4.97	-4.56	1.34	-2.51	-3.03	0.801
1	20929640	20929800	AT1G55960	NA	NA	3.8e-06	-	20929640	20929800	0	1	160,	0	-5.42	-4.99	1.81	-1.7	-2.09	0.529
1	20979037	20979128	AT1G56090	NA	NA	3.5e-06	-	20979037	20979128	0	1	91,	0	-5.45	-5.01	1.91	-2.1	-2.57	1.17
1	20979197	20979328	AT1G56090	NA	NA	3.5e-06	-	20979197	20979328	0	1	131,	0	-5.45	-5.01	2.44	-3.16	-3.77	1.09
1	21025264	21025384	AT1G56180	NA	NA	1.3e-08	-	21025264	21025384	0	1	120,	0	-7.89	-7.31	1.37	-8.34	-9.45	0.616
1	21027965	21028066	AT1G56180	NA	NA	7.1e-06	-	21027965	21028066	0	1	101,	0	-5.15	-4.73	1.56	-6.3	-7.24	1.34
1	21404440	21404650	AT1G57790	NA	NA	1e-05	-	21404440	21404650	0	1	210,	0	-4.98	-4.56	3	-4.2	-4.93	1.58
1	21507270	21507460	AT1G58080	ATATP-PRT1	ATP phosphoribosyl transferase, catalyses first step of histidine biosynthesis	2e-12	-	21507270	21507460	0	1	190,	0	-11.7	-10.9	1.74	-434	-434	0.98
1	21513753	21513952	AT1G58100	TCP8	NA	1.1e-09	-	21513753	21513952	0	1	199,	0	-8.96	-8.3	2.09	-13.4	-14.9	0.837
1	21695768	21696128	AT1G58400	NA	NA	1.3e-05	-	21695768	21696128	0	2	198,2,	0,358	-4.89	-4.11	2.6	-1.72	-2.11	1.23
1	22055787	22055978	AT1G59910	NA	NA	1e-10	-	22055787	22055978	0	1	191,	0	-10	-9.26	3.13	-4.92	-5.72	0.645
1	22056317	22056558	AT1G59910	NA	NA	9.1e-09	-	22056317	22056558	0	1	241,	0	-8.04	-7.45	3.25	-3.67	-4.35	0.629
1	22204960	22205200	AT1G60200	NA	NA	1e-10	-	22204960	22205200	0	1	240,	0	-10	-9.26	2.81	-8.24	-9.34	0.76
1	22221644	22221895	AT1G60270	BGLU6	NA	1.9e-06	-	22221644	22221895	0	1	251,	0	-5.72	-5.28	2.73	-1.92	-2.35	0.358
1	22264924	22265071	AT1G60430	ARPC3	NA	6.2e-07	-	22264924	22265071	0	2	15,75,	0,72	-6.21	-5.74	1.66	-4.71	-5.5	0.937
1	22356144	22356517	AT1G60710	ATB2	Encodes ATB2.	4e-11	-	22356144	22356517	0	2	78,112,	0,261	-10.4	-9.65	1.62	-434	-434	0.983
1	22382003	22382123	AT1G60790	TBL2	Encodes a member of the TBL (TRICHOME BIREFRINGENCE-LIKE) gene family containing a plant-specific DUF231 (domain of unknown function) domain. TBL gene family has 46 members, two of which (TBR/AT5G06700 and TBL3/AT5G01360) have been shown to be involved in the synthesis and deposition of secondary wall cellulose, presumably by influencing the esterification state of pectic polymers. A nomenclature…	1.7e-08	-	22382003	22382123	0	1	120,	0	-7.77	-7.2	1.53	-6.61	-7.57	0.975
1	22465640	22465820	AT1G60995	NA	NA	1.6e-15	-	22465640	22465820	0	1	180,	0	-14.8	-13.8	8.69	-1.63	-2.01	0.311
1	22475004	22475205	AT1G61010	CPSF73-I	NA	3.4e-07	-	22475004	22475205	0	1	201,	0	-6.47	-5.99	1.45	-10	-11.3	1.15
1	22510333	22510424	AT1G61100	NA	NA	6.9e-07	-	22510333	22510424	0	1	91,	0	-6.16	-5.7	1.33	-4.57	-5.33	0.714
1	22511855	22511936	AT1G61100	NA	NA	7.9e-09	-	22511855	22511936	0	1	81,	0	-8.1	-7.51	1.54	-4.8	-5.59	0.884
1	22594439	22594639	AT1G61260	NA	NA	3.7e-08	-	22594439	22594639	0	1	200,	0	-7.43	-6.88	3.45	-2.56	-3.09	0.752
1	22646132	22646343	AT1G61380	SD1-29	NA	1.3e-12	-	22646132	22646343	0	1	211,	0	-11.9	-11.1	13.2	-2.6	-3.13	1.86
1	22747405	22747526	AT1G61640	NA	NA	2e-07	-	22747405	22747526	0	1	121,	0	-6.7	-6.2	1.57	-1.71	-2.1	0.637
1	22753849	22753989	AT1G61660	NA	NA	1.9e-09	-	22753849	22753989	0	1	140,	0	-8.73	-8.09	1.96	-2.09	-2.55	0.774
1	22772354	22772504	AT1G61680	ATTPS14	NA	2.5e-12	-	22772354	22772504	0	1	150,	0	-11.6	-10.7	5.13	-1.48	-1.84	1.51
1	22794374	22794475	AT1G61730	NA	NA	2.9e-08	-	22794374	22794475	0	1	101,	0	-7.54	-6.98	1.27	-3.1	-3.7	0.619
1	22800777	22800988	AT1G61740	NA	NA	5.4e-10	-	22800777	22800988	0	1	211,	0	-9.27	-8.59	1.52	-14.4	-16	0.61
1	22866356	22866586	AT1G61870	PPR336	NA	1.6e-09	-	22866356	22866586	0	1	230,	0	-8.79	-8.15	1.52	-3.4	-4.05	0.409
1	23017128	23017318	AT1G62300	ATWRKY6	Encodes a transcription factor WRKY6. Regulates Phosphate1 (Pho1) expression in response to low phosphate (Pi) stress.	7.9e-17	-	23017128	23017318	0	1	190,	0	-16.1	-14.9	1.7	-434	-434	0.994
1	23017886	23018037	AT1G62300	ATWRKY6	Encodes a transcription factor WRKY6. Regulates Phosphate1 (Pho1) expression in response to low phosphate (Pi) stress.	7.9e-17	-	23017886	23018037	0	1	151,	0	-16.1	-14.9	1.84	-434	-434	1.45
1	23019033	23019134	AT1G62300	ATWRKY6	Encodes a transcription factor WRKY6. Regulates Phosphate1 (Pho1) expression in response to low phosphate (Pi) stress.	7.9e-17	-	23019033	23019134	0	1	101,	0	-16.1	-14.9	1.91	-1.51	-1.87	0.488
1	23026811	23027052	AT1G62305	NA	NA	1.3e-15	-	23026811	23027052	0	1	241,	0	-14.9	-13.8	10.5	-1.71	-2.1	0.442
1	23029070	23029181	AT1G62305	NA	NA	1.5e-06	-	23029070	23029181	0	1	111,	0	-5.81	-5.36	2.11	-5.67	-6.55	0.952
1	23042272	23042373	AT1G62320	NA	NA	6e-05	-	23042272	23042373	0	1	101,	0	-4.22	-3.48	1.9	-6.94	-7.93	2.85
1	23084882	23085042	AT1G62390	CLMP1	NA	2.1e-10	-	23084882	23085042	0	1	160,	0	-9.67	-8.96	2.21	-3.98	-4.69	0.524
1	23085651	23085762	AT1G62390	CLMP1	NA	7.9e-08	-	23085651	23085762	0	1	111,	0	-7.1	-6.57	1.51	-3.06	-3.66	0.492
1	23086021	23086162	AT1G62390	CLMP1	NA	1e-07	-	23086021	23086162	0	1	141,	0	-6.98	-6.46	1.54	-2.9	-3.47	0.472
1	23246609	23246700	AT1G62770	NA	NA	3.2e-11	-	23246609	23246700	0	1	91,	0	-10.5	-9.74	1.1	-8.27	-9.38	0.848
1	23266252	23266333	AT1G62830	ATLSD1	Encodes a homolog of human Lysine-Specific Demethylase1. Involved in H3K4 methylation of target genes including the flowering time loci FLC and FWA. Located in nucleus. Negatively regulates root elongation. Involved in repression of LRP1 via histone deacetylation.	0.00016	-	23266252	23266333	0	1	81,	0	-3.79	-3.06	1.44	-3.13	-3.73	2.15
1	23266751	23266961	AT1G62830	ATLSD1	Encodes a homolog of human Lysine-Specific Demethylase1. Involved in H3K4 methylation of target genes including the flowering time loci FLC and FWA. Located in nucleus. Negatively regulates root elongation. Involved in repression of LRP1 via histone deacetylation.	2.3e-06	-	23266751	23266961	0	1	210,	0	-5.64	-5.2	2.5	-13.4	-14.9	1.72
1	23319907	23320008	AT1G62960	ACS10	Encodes an aminotransferase with broad specificity for aspartate and aromatic amino aids such as tyrosine and phenylalanine. It does not act on branched chain amino acids and does not have ACC synthase activity.	2.2e-05	-	23319907	23320008	0	1	101,	0	-4.66	-4.26	1.5	-4.36	-5.11	1.48
1	23410649	23410869	AT1G63120	ATRBL2	AtRBL2 has been identified as a rhomboid protein involved in regulated intramembrane proteolysis (RIP). The enzyme has the proteolytic activity and substrate specificity comparable to the Drosophila Rho-1 protein.	9.3e-08	-	23410649	23410869	0	1	220,	0	-7.03	-6.51	2.71	-3.7	-4.38	0.784
1	23456029	23456199	AT1G63240	NA	NA	1.7e-08	-	23456029	23456199	0	1	170,	0	-7.76	-6.76	3.83	-1.88	-2.3	1.17
1	23627747	23627918	AT1G63700	EMB71	Member of MEKK subfamily, a component of the stomatal development regulatory pathway. Mutations in this locus result in embryo lethality.	6.6e-07	-	23627747	23627918	0	1	171,	0	-6.18	-5.71	2.39	-5.75	-6.64	0.933
1	23690299	23690419	AT1G63840	NA	NA	2.8e-10	-	23690299	23690419	0	1	120,	0	-9.55	-8.84	1.35	-9.99	-11.2	0.847
1	23760234	23760325	AT1G64040	TOPP3	Encodes the catalytic subunit of a Type 1 phosphoprotein Ser/Thr phosphatase, expressed in roots, shoots and flowers.	2.2e-07	-	23760234	23760325	0	1	91,	0	-6.65	-6.16	2.43	-12.9	-14.3	1.24
1	23786421	23786551	AT1G64080	MAKR2	NA	4.1e-07	-	23786421	23786551	0	1	130,	0	-6.39	-5.91	2.93	-9.23	-10.4	2.05
1	23804819	23805049	AT1G64140	NA	NA	1.1e-06	-	23804819	23805049	0	1	230,	0	-5.96	-5.51	1.39	-2.31	-2.8	0.364
1	23826745	23826896	AT1G64190	NA	NA	4.2e-10	-	23826745	23826896	0	1	151,	0	-9.38	-8.68	2.08	-8.71	-9.85	0.695
1	24019650	24019849	AT1G08723	NA	NA	6.3e-26	-	24019650	24019849	0	1	199,	0	-25.2	-23.7	2.32	-9.06	-10.2	1.12
1	24022513	24022822	AT1G64640	AtENODL8	NA	2e-15	-	24022513	24022822	0	1	309,	0	-14.7	-13.7	2.55	-434	-434	0.943
1	24046791	24047251	AT1G64720	CP5	membrane related protein CP5	2e-09	-	24046791	24047251	0	1	460,	0	-8.7	-8.06	4.54	-4.75	-5.54	0.442
1	24161827	24161907	AT1G65040	AtHrd1B	NA	5e-09	-	24161827	24161907	0	1	80,	0	-8.3	-7.69	1.16	-9.75	-11	1.24
1	24167291	24167461	AT1G65060	4CL3	encodes an isoform of 4-coumarate:CoA ligase (4CL), which is involved in the last step of the general phenylpropanoid pathway. mRNA levels are not induced in response to wounding or to fungal infection by P. parasitica. mRNA is expressed in flowers, to a lesser degree in mature leaves and siliques and marginally in seedling roots and bolting stems of mature plants. The catalytic efficiency was in…	8.3e-07	-	24167291	24167461	0	1	170,	0	-6.08	-5.62	2.54	-4.35	-5.09	1.94
1	24229307	24229397	AT1G08747	NA	NA	2.2e-08	-	24229307	24229397	0	1	90,	0	-7.66	-6.67	1.33	-5.36	-6.21	1.96
1	24259949	24260210	AT1G65320	CBSX6	NA	6.3e-13	-	24259949	24260210	0	1	261,	0	-12.2	-11.3	7.18	-1.92	-2.35	0.678
1	24361309	24361488	AT1G65520	ATECI1	encodes a peroxisomal delta3, delta2-enoyl CoA isomerase, involved in unsaturated fatty acid degradation	5.1e-09	-	24361309	24361488	0	1	179,	0	-8.29	-7.68	3.52	-10.7	-12	1.17
1	24383356	24383517	AT1G65580	FRA3	NA	7.2e-05	-	24383356	24383517	0	1	161,	0	-4.14	-3.75	1.94	-6.26	-7.19	1.17
1	24383766	24383906	AT1G65580	FRA3	NA	8.1e-08	-	24383766	24383906	0	1	140,	0	-7.09	-6.56	1.41	-4.42	-5.18	0.683
1	24392579	24392680	AT1G65610	ATGH9A2	NA	2.1e-10	-	24392579	24392680	0	1	101,	0	-9.67	-8.95	1.6	-3.73	-4.4	1.06
1	24440824	24440984	AT1G65720	NA	NA	1e-37	-	24440824	24440984	0	1	160,	0	-37	-35.1	1.41	-8.42	-9.54	0.438
1	24502446	24502537	AT1G65860	FMO	belongs to the flavin-monooxygenase (FMO) family, encodes a glucosinolate S-oxygenase that catalyzes the conversion of methylthioalkyl glucosinolates to methylsulfinylalkyl glucosinolates	1.2e-05	-	24502446	24502537	0	1	91,	0	-4.93	-4.52	1.79	-4.37	-5.12	1.38
1	24516536	24516617	AT1G65900	NA	NA	1.1e-08	-	24516536	24516617	0	1	81,	0	-7.94	-7.35	2.25	-1.99	-2.43	1.08
1	24560611	24560781	AT1G65980	TPX1	thioredoxin-dependent peroxidase	2.7e-07	-	24560611	24560781	0	1	170,	0	-6.57	-6.08	1.7	-434	-434	0.863
1	24600275	24600653	AT1G66080	NA	NA	7.9e-12	-	24600275	24600653	0	1	378,	0	-11.1	-10.3	3.12	-4.43	-5.19	0.673
1	24695736	24696395	AT1G66260	NA	NA	1e-14	-	24695736	24696395	0	3	345,69,66,	0,441,593	-14	-13	11.2	-3.96	-4.67	0.137
1	24729688	24729958	AT1G66330	NA	NA	4.5e-09	-	24729688	24729958	0	1	270,	0	-8.35	-7.74	8.85	-1.44	-1.78	1.13
1	24863256	24863347	AT1G66660	NA	NA	0.0002	-	24863256	24863347	0	1	91,	0	-3.7	-3.32	1.46	-1.87	-2.29	1.39
1	24935419	24935510	AT1G66840	PMI2	Encodes a coiled-coil protein WEB2 (weak chloroplast movement under blue light 2, also named PMI2/plastid movement impaired 2). Involved in chloroplast avoidance movement under intermediate and high light intensities. WEB2, together with another coiled-coil protein WEB1 (AT2G26570), maintains the chloroplast photorelocation movement velocity.	8.1e-06	-	24935419	24935510	0	1	91,	0	-5.09	-4.3	2.43	-2.26	-2.74	1.11
1	25072228	25072640	AT1G67120	AtMDN1	NA	9.3e-05	-	25072228	25072640	0	2	234,87,	0,325	-4.03	-3.64	3.18	-1.62	-1.99	0.682
1	25112038	25112572	AT1G67140	SWEETIE	NA	5.2e-06	-	25112038	25112572	0	2	17,74,	0,460	-5.28	-4.85	2.08	-3.25	-3.88	1.22
1	25114519	25115422	AT1G67140	SWEETIE	NA	5.6e-09	-	25114519	25115422	0	3	62,65,4,	0,369,899	-8.25	-7.65	2.5	-7.64	-8.68	1.34
1	25151969	25152305	AT1G67230	CRWN1	Encodes a nuclear coiled-coil protein related to the carrot peripheral nuclear protein NMCP1 that is involved in the determination of plant nuclear structure.	7.9e-10	-	25151969	25152305	0	2	34,187,	0,149	-9.1	-8.43	2.25	-5.53	-6.4	0.636
1	25190454	25190614	AT1G67280	NA	NA	5e-14	-	25190454	25190614	0	1	160,	0	-13.3	-12.3	3	-434	-434	0.913
1	25290094	25290185	AT1G67500	ATREV3	Encodes the catalytic subunit of DNA polymerase zeta.Mutants are sensitive to UV-B radiation. Gene is involved in damage-tolerance mechanisms through translesion synthesis(TLS).	3.5e-05	-	25290094	25290185	0	1	91,	0	-4.45	-3.7	1.78	-3.61	-4.27	2.12
1	25297855	25298006	AT1G67510	NA	NA	0.00047	-	25297855	25298006	0	1	151,	0	-3.33	-2.95	1.56	-1.39	-1.73	0.579
1	25333216	25333467	AT1G67590	NA	NA	2e-18	-	25333216	25333467	0	1	251,	0	-17.7	-16.5	6.35	-2.52	-3.05	0.382
1	25345021	25345122	AT1G67630	EMB2814	NA	1.5e-06	-	25345021	25345122	0	1	101,	0	-5.83	-5.38	1.39	-3.57	-4.23	0.984
1	25394789	25395039	AT1G67740	PSBY	PsbY precursor (psbY) mRNA. This single nuclear gene is imported into the chloroplasts where it is processed into two integral membrane proteins with identical topology (PsbY-1 and PsbY-2). The protein appears to bind manganese but its role is not well understood.	5e-11	-	25394789	25395039	0	1	250,	0	-10.3	-9.57	1.87	-6.33	-7.27	0.324
1	25432762	25432862	AT1G67830	ATFXG1	Encodes a protein with &#945;-fucosidase activity. The activity was assessed on 2'-fucosyl-lactitol. AtFXG1 was able to remove the t-fucosyl residues of XXFG xyloglucan oligosaccharides.	4.7e-06	-	25432762	25432862	0	1	100,	0	-5.33	-4.9	1.37	-1.39	-1.73	0.603
1	25476954	25477355	AT1G67930	NA	NA	1e-11	-	25476954	25477355	0	1	401,	0	-11	-10.2	3.65	-11	-12.3	0.667
1	25511036	25511377	AT1G68060	ATMAP70-1	Encodes a microtubule associated protein (MAP70-1). Expressed in all tissues.	4e-19	-	25511036	25511377	0	1	341,	0	-18.4	-17.2	10.9	-1.37	-1.71	0.0134
1	25515713	25516139	AT1G68070	NA	NA	5.4e-09	-	25515713	25516139	0	3	102,133,35,	0,181,391	-8.27	-7.67	1.7	-8.1	-9.18	0.635
1	25540181	25540312	AT1G68140	NA	NA	2.5e-12	-	25540181	25540312	0	1	131,	0	-11.6	-10.8	1.92	-6.37	-7.32	0.751
1	25646497	25646717	AT1G68400	NA	NA	3e-06	-	25646497	25646717	0	1	220,	0	-5.53	-5.1	1.82	-2.41	-2.92	0.75
1	25709870	25710210	AT1G68520	BBX14	NA	2.5e-22	-	25709870	25710210	0	1	340,	0	-21.6	-20.2	2.45	-2.01	-2.46	0.291
1	25747504	25747594	AT1G68568	NA	NA	3.1e-09	-	25747504	25747594	0	1	90,	0	-8.51	-7.89	1.57	-2.21	-2.69	0.616
1	25758024	25758134	AT1G68590	PSRP3/1	NA	0.00049	-	25758024	25758134	0	1	110,	0	-3.31	-2.93	1.29	-13.9	-15.4	0.533
1	25809404	25809811	AT1G68723	NA	NA	1.6e-36	-	25809404	25809811	0	1	407,	0	-35.8	-33.9	3.59	-6.45	-7.4	0.685
1	25969494	25970061	AT1G69070	NA	NA	8.5e-06	-	25969494	25970061	0	2	393,17,	0,550	-5.07	-4.65	3.63	-3.3	-3.93	0.638
1	26029853	26029944	AT1G69240	ATMES15	Encodes a protein predicted to act as a carboxylesterase. It has similarity to the SABP2 methyl salicylate esterase from tobacco but no enzymatic activity has been identified for this protein.	4.1e-06	-	26029853	26029944	0	1	91,	0	-5.39	-4.58	1.67	-2.69	-3.24	0.96
1	26057572	26057793	AT1G69310	ATWRKY57	member of WRKY Transcription Factor; Group II-c	4e-11	-	26057572	26057793	0	1	221,	0	-10.4	-9.68	1.85	-11.8	-13.2	0.814
1	26081605	26081786	AT1G69380	RRG	NA	1e-10	-	26081605	26081786	0	1	181,	0	-10	-9.27	5.08	-1.89	-2.31	0.716
1	26151178	26151269	AT1G69550	NA	NA	3e-06	-	26151178	26151269	0	1	91,	0	-5.52	-4.7	1.9	-1.89	-2.32	1.48
1	26202424	26202545	AT1G69670	ATCUL3B	cullin, putative, contains similarity to Cullin homolog 3 (CUL-3) SP:Q13618, GI:3639052 from (Homo sapiens); contains Pfam profile PF00888: Cullin family. Interacts with members of AtBPM family and RBX1 suggesting it is part of an E3 ligase complex involved in RUB modification.	4e-09	-	26202424	26202545	0	1	121,	0	-8.4	-7.79	1.58	-5	-5.81	0.996
1	26277337	26277528	AT1G69810	ATWRKY36	member of WRKY Transcription Factor; Group II-b	2.2e-08	-	26277337	26277528	0	1	191,	0	-7.65	-7.09	1.48	-1.98	-2.43	0.653
1	26299958	26300174	AT1G69850	AIT1	Encodes an inducible component of low-affinity nitrate uptake. mRNA found primarily in root hairs and the epidermis of roots.	2e-12	-	26299958	26300174	0	2	75,6,	0,210	-11.7	-10.8	1.52	-1.8	-2.21	0.586
1	26326624	26326795	AT1G69900	NA	NA	1.6e-07	-	26326624	26326795	0	1	171,	0	-6.8	-6.3	2.7	-3.51	-4.16	1
1	26342831	26343022	AT1G69935	SHW1	Encodes a nuclear localized serine-arginine-aspartate-rich protein that acts as a negative regulator of photomorphogenesis.	6.8e-08	-	26342831	26343022	0	2	3,108,	0,83	-7.17	-6.64	1.35	-5.83	-6.72	0.952
1	26393876	26394086	AT1G70070	EMB25	Allelic to ISE2(increased size exclusion limit of plasmodesmata 2). Mutants maintain dilated plasmodesmata at the embryonic torpedo stage.	5.4e-08	-	26393876	26394086	0	1	210,	0	-7.27	-6.73	1.93	-4.72	-5.51	0.756
1	26492416	26492537	AT1G70320	UPL2	encodes a ubiquitin-protein ligase-like protein containing a HECT domain. There are six other HECT-domain UPLs in Arabidopsis.	3e-09	-	26492416	26492537	0	1	121,	0	-8.53	-7.91	1.58	-7.92	-8.99	0.881
1	26492952	26493053	AT1G70320	UPL2	encodes a ubiquitin-protein ligase-like protein containing a HECT domain. There are six other HECT-domain UPLs in Arabidopsis.	3.8e-07	-	26492952	26493053	0	1	101,	0	-6.42	-5.94	1.49	-9.52	-10.7	1.02
1	26493382	26493463	AT1G70320	UPL2	encodes a ubiquitin-protein ligase-like protein containing a HECT domain. There are six other HECT-domain UPLs in Arabidopsis.	3.8e-07	-	26493382	26493463	0	1	81,	0	-6.42	-5.94	1.4	-2.12	-2.58	0.542
1	26494212	26494353	AT1G70320	UPL2	encodes a ubiquitin-protein ligase-like protein containing a HECT domain. There are six other HECT-domain UPLs in Arabidopsis.	3e-07	-	26494212	26494353	0	1	141,	0	-6.53	-6.05	1.44	-6.18	-7.1	0.786
1	26504119	26504220	AT1G70340	NA	NA	2e-11	-	26504119	26504220	0	1	101,	0	-10.7	-9.95	1.59	-10.5	-11.7	0.96
1	26514569	26514760	AT1G70370	PG2	NA	3.6e-09	-	26514569	26514760	0	1	191,	0	-8.44	-7.82	4.22	-14.2	-15.7	0.893
1	26534023	26534273	AT1G70410	ATBCA4	Encodes a putative beta-carbonic anhydrase betaCA4. Together with betaCA1 (At3g01500) regulates CO2-controlled stomatal movements in guard cells.	1e-12	-	26534023	26534273	0	1	250,	0	-12	-11.1	4.18	-5.89	-6.79	0.064
1	26680379	26680470	AT1G70750	MyoB2	NA	7.4e-06	-	26680379	26680470	0	1	91,	0	-5.13	-4.34	1.44	-1.82	-2.24	1.98
1	26710637	26710737	AT1G70830	MLP28	NA	2.5e-11	-	26710637	26710737	0	1	100,	0	-10.6	-9.79	1.26	-13.4	-14.8	0.975
1	26710995	26711229	AT1G70830	MLP28	NA	2.5e-11	-	26710995	26711229	0	2	58,82,	0,152	-10.6	-9.79	2.22	-12.3	-13.7	1.22
1	26716332	26716632	AT1G70850	MLP34	NA	1.3e-12	-	26716332	26716632	0	2	68,93,	0,207	-11.9	-11	3.23	-14.4	-16	1.53
1	26798658	26798748	AT1G71040	LPR2	Encodes LPR2. Function together with LPR1 (AT1G23010) and a P5-type ATPase (At5g23630/PDR2) in a common pathway that adjusts root meristem activity to Pi (inorganic phosphate) availability.	1.2e-07	-	26798658	26798748	0	1	90,	0	-6.91	-6.4	1.74	-4.38	-5.13	0.81
1	26833455	26833645	AT1G71190	SAG18	Senescence associated gene (SAG). Expression induced by ozone. Encodes a plant-specific protein of unknown function. Based on a personal communication from David Meinke (08/21/2007), this gene is not allelic to TTN4, even though this has been stated previously in a publication.	4e-13	-	26833455	26833645	0	1	190,	0	-12.4	-11.5	13.6	-6.49	-7.44	1.07
1	26879774	26879875	AT1G71310	ODB1	NA	6.2e-08	-	26879774	26879875	0	1	101,	0	-7.21	-6.68	2.19	-5.78	-6.66	1.57
1	26889339	26889700	AT1G71350	NA	NA	7.2e-10	-	26889339	26889700	0	2	50,31,	0,330	-9.14	-8.47	2.11	-1.49	-1.85	0.647
1	26900003	26900114	AT1G71380	ATCEL3	NA	6.2e-07	-	26900003	26900114	0	1	111,	0	-6.21	-5.33	2.25	-2.56	-3.09	1.49
1	26900173	26900264	AT1G71380	ATCEL3	NA	6.2e-07	-	26900173	26900264	0	1	91,	0	-6.21	-5.33	1.75	-3.9	-4.6	2.82
1	26986769	26986909	AT1G71730	NA	NA	2.8e-07	-	26986769	26986909	0	1	140,	0	-6.55	-6.06	2.97	-13.3	-14.7	1.39
1	27083102	27083233	AT1G71960	ABCG25	Encodes a plasma membrane localized ABC transporter involved in abscisic acid transport and responses.	2.5e-07	-	27083102	27083233	0	1	131,	0	-6.6	-6.11	1.6	-6.44	-7.39	0.845
1	27154033	27154245	AT1G72160	NA	NA	1e-10	-	27154033	27154245	0	2	38,52,	0,160	-9.99	-9.25	1.34	-8.68	-9.81	0.726
1	27155373	27155524	AT1G72160	NA	NA	4e-11	-	27155373	27155524	0	1	151,	0	-10.4	-9.62	1.48	-5.38	-6.23	0.426
1	27228917	27229048	AT1G72320	APUM23	Encodes a member of the Arabidopsis Pumilio (APUM) proteins containing PUF domain (eight repeats of approximately 36 amino acids each). PUF proteins regulate both mRNA stability and translation through sequence-specific binding to the 3' UTR of target mRNA transcripts.	1.5e-06	-	27228917	27229048	0	1	131,	0	-5.82	-4.98	3.63	-4.75	-5.54	3.13
1	27272996	27273176	AT1G72440	EDA25	Encodes SLOW WALKER2 (SWA2), a NOC1/Mak21 homologue. Essential for coordinated cell cycle progression during female gametophyte development.	7.2e-09	-	27272996	27273176	0	1	180,	0	-8.14	-7.55	2.41	-3.3	-3.93	0.764
1	27275607	27276003	AT1G72450	JAZ6	JAZ6 transcript levels rise in response to a jasmonate stimulus and a GFP:JAZ6 fusion protein localizes to the nucleus. Application of jasmonate methyl ester to Arabidopsis roots reduces the levels of a JAZ6:GUS fusion protein, presumably by stimulating ubiquitin-proteasome-mediated degradation.	1.3e-07	-	27275607	27276003	0	2	60,21,	0,375	-6.89	-6.37	1.3	-4.7	-5.48	1.22
1	27296303	27296541	AT1G72500	NA	NA	9.1e-10	-	27296303	27296541	0	2	60,61,	0,177	-9.04	-8.37	1.98	-7.41	-8.44	0.929
1	27338320	27338530	AT1G09327	NA	NA	2.6e-08	-	27338320	27338530	0	1	210,	0	-7.58	-6.59	2	-2.43	-2.94	1.09
1	27399572	27399673	AT1G72810	NA	NA	0.0003	-	27399572	27399673	0	1	101,	0	-3.53	-3.15	1.84	-4.84	-5.64	0.628
1	27400084	27400404	AT1G72810	NA	NA	2.8e-09	-	27400084	27400404	0	1	320,	0	-8.55	-7.93	4.34	-434	-434	1.44
1	27497413	27497563	AT1G73120	NA	NA	3.2e-11	-	27497413	27497563	0	1	150,	0	-10.5	-9.72	3.14	-434	-434	1.94
1	27639975	27640076	AT1G73500	ATMKK9	member of MAP Kinase Kinase family. Autophosphorylates and also phosphorylates MPK3 and MPK6. Independently involved in ethylene and calmalexin biosynthesis. Induces transcription of ACS2, ACS6, ERF1, ERF2, ERF5, ERF6, CYP79B2, CYP79B3, CYP71A13 and PAD3.	1.3e-11	-	27639975	27640076	0	1	101,	0	-10.9	-10.1	1.51	-434	-434	1.42
1	27640224	27640404	AT1G73500	ATMKK9	member of MAP Kinase Kinase family. Autophosphorylates and also phosphorylates MPK3 and MPK6. Independently involved in ethylene and calmalexin biosynthesis. Induces transcription of ACS2, ACS6, ERF1, ERF2, ERF5, ERF6, CYP79B2, CYP79B3, CYP71A13 and PAD3.	1.3e-11	-	27640224	27640404	0	1	180,	0	-10.9	-10.1	1.92	-434	-434	1.53
1	27691650	27691789	AT1G73655	NA	NA	1.6e-15	-	27691650	27691789	0	1	139,	0	-14.8	-13.7	2.57	-12.1	-13.4	0.982
1	27705310	27705410	AT1G73680	ALPHA	Encodes an alpha dioxygenase. Recombinant protein catalyzes the conversion of a wide range of fatty acids into 2(R)-hydroperoxy derivatives.	2.1e-06	-	27705310	27705410	0	1	100,	0	-5.67	-5.23	1.78	-2.16	-2.63	0.614
1	27731998	27732129	AT1G73730	AtEIL3	Encodes a putative transcription factor involved in ethylene signalling. Isolated DNA binding domain has been shown to bind DNA in vitro.	2.8e-07	-	27731998	27732129	0	1	131,	0	-6.56	-6.07	1.58	-2.22	-2.7	0.778
1	27740957	27741108	AT1G73760	NA	NA	6.3e-15	-	27740957	27741108	0	1	151,	0	-14.2	-13.1	1.62	-2.41	-2.92	0.435
1	27752981	27753092	AT1G73810	NA	NA	2.9e-06	-	27752981	27753092	0	1	111,	0	-5.54	-5.1	1.67	-2.38	-2.89	0.571
1	27764391	27765072	AT1G73840	ESP1	Resembles the CstF64 family of RNA processing factors that are conserved between yeast and mammals. In mammals, CstF64 is a component of the CstF complex which is required for mRNA 3'end formation along with other factors.	1.7e-08	-	27764391	27765072	0	3	97,81,12,	0,474,669	-7.76	-7.19	2.86	-7.33	-8.35	0.879
1	27765311	27765600	AT1G73840	ESP1	Resembles the CstF64 family of RNA processing factors that are conserved between yeast and mammals. In mammals, CstF64 is a component of the CstF complex which is required for mRNA 3'end formation along with other factors.	5e-09	-	27765311	27765600	0	1	289,	0	-8.3	-7.69	4.95	-3.29	-3.91	0.611
1	27851638	27851828	AT1G74070	NA	NA	4.5e-09	-	27851638	27851828	0	1	190,	0	-8.35	-7.73	3.77	-4.33	-5.08	1.54
1	27851996	27852285	AT1G74070	NA	NA	4.5e-09	-	27851996	27852285	0	1	289,	0	-8.35	-7.73	3.08	-2.74	-3.3	0.552
1	27925675	27925805	AT1G74260	PUR4	Encodes formylglycinamidine ribonucleotide synthase an enzyme involved in de novo purine biosynthesis. PUR4 is localizes to the chloroplast and mitochondria. Loss of PUR4 function affects male but not female gametophyte development.	3.6e-07	-	27925675	27925805	0	1	130,	0	-6.44	-5.96	1.57	-6.32	-7.26	0.949
1	27939594	27939685	AT1G74310	ATHSP101	Encodes ClpB1, which belongs to the Casein lytic proteinase/heat shock protein 100 (Clp/Hsp100) family. Involved in refolding of proteins which form aggregates under heat stress. Also known as AtHsp101. AtHsp101 is a cytosolic heat shock protein required for acclimation to high temperature.	7.8e-07	-	27939594	27939685	0	1	91,	0	-6.11	-5.65	1.64	-3.25	-3.88	1.02
1	27958135	27958356	AT1G74370	NA	NA	1.2e-06	-	27958135	27958356	0	1	221,	0	-5.92	-5.47	1.88	-2.01	-2.45	0.491
1	27958694	27958775	AT1G74370	NA	NA	1.2e-06	-	27958694	27958775	0	1	81,	0	-5.92	-5.47	1.33	-2.39	-2.9	0.897
1	27979080	27979271	AT1G74440	NA	NA	6e-09	-	27979080	27979271	0	1	191,	0	-8.22	-7.62	4.67	-1.61	-1.99	1.2
1	27979449	27979627	AT1G74440	NA	NA	6e-09	-	27979449	27979627	0	2	38,52,	0,126	-8.22	-7.18	1.75	-1.72	-2.11	1.23
1	28130887	28131037	AT1G74880	NDH-O	Encodes subunit NDH-O of NAD(P)H:plastoquinone dehydrogenase complex (Ndh complex) present in the thylakoid membrane of chloroplasts. This subunit is thought to be required for Ndh complex assembly.	9.1e-10	-	28130887	28131037	0	1	150,	0	-9.04	-8.38	3.6	-13.1	-14.5	1.64
1	28159027	28159197	AT1G74970	RPS9	ribosomal protein S9, nuclear encoded component of the chloroplast ribosome	3.4e-08	-	28159027	28159197	0	1	170,	0	-7.47	-6.92	2.29	-13.8	-15.3	0.963
1	28250134	28250234	AT1G75270	DHAR2	NA	7.9e-12	-	28250134	28250234	0	1	100,	0	-11.1	-10.3	1.85	-1.38	-1.72	0.799
1	28255183	28255662	AT1G75295	NA	NA	7.6e-07	-	28255183	28255662	0	1	479,	0	-6.12	-5.66	6.89	-1.93	-2.36	0.0201
1	28267933	28268396	AT1G75330	OTC	NA	4e-18	-	28267933	28268396	0	2	16,215,	0,248	-17.4	-16.2	3.91	-6.45	-7.4	0.803
1	28339041	28339172	AT1G75500	UMAMIT5	An Arabidopsis thaliana homolog of Medicago truncatula NODULIN21 (MtN21). The gene encodes a plant-specific, predicted integral membrane protein and is a member of the Plant-Drug/Metabolite Exporter (P-DME) family (Transporter Classification number: TC 2.A.7.3).	3.1e-08	-	28339041	28339172	0	1	131,	0	-7.51	-6.96	1.99	-11	-12.3	1.2
1	28422108	28422540	AT1G75690	LQY1	NA	5e-19	-	28422108	28422540	0	2	186,144,	0,288	-18.3	-17.1	4.26	-6.02	-6.93	0.284
1	28451883	28451974	AT1G75780	TUB1	beta tubulin gene downregulated by phytochrome A (phyA)-mediated far-red light high-irradiance and the phytochrome B (phyB)-mediated red light high-irradiance responses	2.2e-05	-	28451883	28451974	0	1	91,	0	-4.65	-4.25	1.6	-11	-12.3	1.26
1	28528138	28528809	AT1G76010	NA	NA	2.4e-10	-	28528138	28528809	0	2	476,102,	0,569	-9.62	-8.91	5.08	-9.67	-10.9	0.252
1	28543474	28543603	AT1G76060	EMB1793	mutant has Embryo defect	4.2e-06	-	28543474	28543603	0	1	129,	0	-5.38	-4.95	1.67	-1.73	-2.12	0.607
1	28608646	28608886	AT1G76250	NA	NA	4.4e-07	-	28608646	28608886	0	1	240,	0	-6.36	-5.47	2.86	-6.18	-7.1	2.05
1	28651457	28651558	AT1G76380	NA	NA	9.1e-09	-	28651457	28651558	0	1	101,	0	-8.04	-7.45	1.68	-2.55	-3.08	0.797
1	28657120	28657211	AT1G09627	NA	NA	4.3e-07	-	28657120	28657211	0	1	91,	0	-6.37	-5.89	1.42	-2.15	-2.63	0.608
1	28688617	28688748	AT1G76460	NA	NA	6.5e-07	-	28688617	28688748	0	1	131,	0	-6.19	-5.72	1.54	-7.39	-8.42	1.18
1	28708748	28708998	AT1G76510	NA	NA	4.9e-10	-	28708748	28708998	0	1	250,	0	-9.31	-8.63	10.1	-1.48	-1.84	0.0322
1	28835908	28836029	AT1G76810	NA	NA	3e-07	-	28835908	28836029	0	1	121,	0	-6.53	-6.04	1.59	-3.67	-4.34	0.593
1	28865683	28865824	AT1G76878	NA	NA	2.5e-11	-	28865683	28865824	0	1	141,	0	-10.6	-9.84	1.48	-5.52	-6.39	0.911
1	28867080	28867250	AT1G76878	NA	NA	1.6e-11	-	28867080	28867250	0	1	170,	0	-10.8	-10	1.43	-4.38	-5.14	0.636
1	28874250	28874431	AT1G76890	AT-GT2	encodes a plant trihelix DNA-binding protein	3.8e-08	-	28874250	28874431	0	1	181,	0	-7.42	-6.88	2.07	-2.17	-2.64	0.183
1	28875114	28875195	AT1G76890	AT-GT2	encodes a plant trihelix DNA-binding protein	5.8e-05	-	28875114	28875195	0	1	81,	0	-4.24	-3.85	1.3	-1.53	-1.9	0.782
1	28895713	28896852	AT1G76930	ATEXT1	Encodes an Arabidopsis extensin gene that belongs to cell-wall hydroxyproline-rich glycoproteins. The cross-link of extensins enforces cell wall strength. Transgenic plants overexpressing this gene show an increase in stem thickness.	6.6e-08	-	28895713	28896852	0	2	275,482,	0,657	-7.18	-6.65	2.37	-434	-434	0.766
1	29019529	29019769	AT1G77240	AAE2	NA	1.6e-05	-	29019529	29019769	0	1	240,	0	-4.79	-4.02	2.89	-2.24	-2.73	1.31
1	29026388	29026579	AT1G77260	NA	NA	1.7e-10	-	29026388	29026579	0	1	191,	0	-9.78	-9.06	2.67	-11.6	-12.9	1.01
1	29026758	29026928	AT1G77260	NA	NA	8.7e-09	-	29026758	29026928	0	1	170,	0	-8.06	-7.47	1.52	-4.45	-5.21	0.594
1	29076821	29076971	AT1G77380	AAP3	Amino acid permease which transports basic amino acids.	3.6e-07	-	29076821	29076971	0	1	150,	0	-6.44	-5.96	2.35	-6.58	-7.54	1.14
1	29137966	29138076	AT1G77540	NA	Encodes a H3/H4 histone acetyltransferase. Belongs to the GNAT family, whose many members are involved in histone acetylation and chromatin remodeling, and are important for the regulation of cell growth and development.	7.6e-06	-	29137966	29138076	0	1	110,	0	-5.12	-4.7	1.31	-7.39	-8.41	0.795
1	29201275	29201366	AT1G77690	LAX3	Encodes an auxin influx carrier LAX3 (Like Aux1) that promotes lateral root emergence. Auxin-induced expression of LAX3 in turn induces a selection of cell-wall-remodelling enzymes, which are likely to promote cell separation in advance of developing lateral root primordia.	2.5e-12	-	29201275	29201366	0	1	91,	0	-11.6	-10.7	1.42	-2.2	-2.68	0.675
1	29239204	29239354	AT1G77760	GNR1	Encodes the cytosolic minor isoform of nitrate reductase (NR). Involved in the first step of nitrate assimilation, it contributes about 15% of the nitrate reductase activity in shoots. Similar to molybdopterin oxidoreductases at the N-terminus, and to FAD/NAD-binding cytochrome reductases at the C-terminus. Cofactors: FAD, heme iron (cytochrome B-557), and molybdenum-pterin.	8.1e-09	-	29239204	29239354	0	1	150,	0	-8.09	-7.5	1.24	-434	-434	0.673
1	29277361	29277602	AT1G77855	NA	NA	1.2e-06	-	29277361	29277602	0	1	241,	0	-5.93	-5.07	9.25	-5.5	-6.36	1.5
1	29317896	29318046	AT1G77990	AST56	cDNA encoding a sulfate transporter.	3.5e-06	-	29317896	29318046	0	1	150,	0	-5.45	-4.63	3.29	-3.69	-4.37	5.77
1	29452038	29452119	AT1G78270	AtUGT85A4	NA	2.9e-06	-	29452038	29452119	0	1	81,	0	-5.54	-5.1	1.62	-5.32	-6.16	1.59
1	29464711	29464791	AT1G78310	VQ9	NA	1e-12	-	29464711	29464791	0	1	80,	0	-12	-11.1	1.6	-1.86	-2.28	1.04
1	29535527	29535698	AT1G78510	AtSPS1	Encodes a protein with solanesyl diphosphate synthase activity.	1.9e-09	-	29535527	29535698	0	1	171,	0	-8.72	-8.08	2.58	-7.11	-8.12	1.38
1	29630278	29630369	AT1G78810	NA	NA	1.5e-05	-	29630278	29630369	0	1	91,	0	-4.81	-4.4	1.75	-8.72	-9.85	1.9
1	29655669	29655769	AT1G78880	NA	NA	3.9e-09	-	29655669	29655769	0	1	100,	0	-8.41	-7.8	2	-9.29	-10.5	1.11
1	29852925	29853276	AT1G79350	EMB1135	NA	6.5e-08	-	29852925	29853276	0	1	351,	0	-7.19	-6.66	2.53	-434	-434	1.18
1	29877954	29878084	AT1G79430	APL	Encodes gene product that is required for several aspects of phloem development in the root: (1) the specific divisions organizing the phloem pole, (2) sieve element differentiation and (3) the expression of a companion-specific gene. Mutant has a defect in the organization of phloem poles in the root. apl seedlings have a short, determinate root with only occasional lateral branches.	1.9e-08	-	29877954	29878084	0	1	130,	0	-7.71	-7.14	2	-3.93	-4.63	0.843
1	29895817	29895958	AT1G79470	NA	NA	1.6e-06	-	29895817	29895958	0	1	141,	0	-5.8	-5.35	1.74	-1.6	-1.98	0.499
1	29975139	29975230	AT1G79650	AtAO1	Encodes a member of the RADIATION SENSITIVE23 (RAD23) family: AT1G16190(RAD23A), AT1G79650(RAD23B), AT3G02540(RAD23C), AT5G38470(RAD23D). RAD23 proteins play an essential role in the cell cycle, morphology, and fertility of plants through their delivery of UPS (ubiquitin/26S proteasome system) substrates to the 26S proteasome.	6e-06	-	29975139	29975230	0	1	91,	0	-5.22	-4.8	3.24	-14	-15.5	1.72
1	29998140	29998220	AT1G79720	NA	NA	0.00018	-	29998140	29998220	0	1	80,	0	-3.75	-3.36	1.37	-6.31	-7.25	1.1
1	30003672	30003893	AT1G79730	ELF7	Encodes a PAF1 homolog that is involved in the control of flowering time by elevating FLC expression to a level that creates the vernalization-responsive, winter-annual habit. Yeast PAF1 is a component of a five-member complex that associates with RNA pol II and is thought to regulate gene expression by recruiting SET1 (a histone 3 Lys 4 [H3-K4] methyl transferase) to the initially transcribed [5…	2e-11	-	30003672	30003893	0	1	221,	0	-10.7	-9.89	7.07	-434	-434	1.11
1	30052962	30053082	AT1G79900	ATMBAC2	encodes a mitochondrial ornithine transporter that exports ornithine from the mitochondria to the cytosol	2e-09	-	30052962	30053082	0	1	120,	0	-8.7	-8.06	2.23	-7.29	-8.31	1.38
1	30108737	30108888	AT1G80030	DJA7	NA	1e-08	-	30108737	30108888	0	1	151,	0	-7.98	-7.4	3.04	-12.1	-13.4	1.26
1	30157050	30157280	AT1G80180	NA	NA	2e-09	-	30157050	30157280	0	1	230,	0	-8.69	-8.06	1.53	-6.97	-7.96	0.707
1	30195024	30195394	AT1G80325	NA	NA	3.2e-11	-	30195024	30195394	0	1	370,	0	-10.5	-9.73	3.31	-434	-434	1.1
1	30195035	30195384	AT1G80315	NA	NA	6.3e-08	-	30195035	30195384	0	1	349,	0	-7.2	-6.67	3.36	-434	-434	1.1
1	30208517	30209095	AT1G80360	VAS1	NA	1.6e-11	-	30208517	30209095	0	1	578,	0	-10.8	-10	9.67	-3.05	-3.65	0.48
1	30244508	30244719	AT1G80450	NA	NA	2.2e-09	-	30244508	30244719	0	1	211,	0	-8.66	-8.02	1.88	-1.87	-2.28	0.407
1	30260422	30260642	AT1G80480	PTAC17	NA	4e-14	-	30260422	30260642	0	1	220,	0	-13.4	-12.4	1.84	-434	-434	1.04
1	30262312	30262514	AT1G80490	TPR1	NA	1.7e-08	-	30262312	30262514	0	2	92,29,	0,173	-7.78	-7.21	1.98	-6.21	-7.14	0.883
1	30264813	30265015	AT1G80490	TPR1	NA	3e-08	-	30264813	30265015	0	2	75,16,	0,186	-7.52	-6.97	1.41	-1.95	-2.38	0.502
1	30279030	30279131	AT1G80530	NA	NA	1.8e-05	-	30279030	30279131	0	1	101,	0	-4.75	-4.35	1.45	-12.4	-13.7	1.41
1	30284999	30285110	AT1G80550	NA	NA	5e-06	-	30284999	30285110	0	1	111,	0	-5.3	-4.87	2.4	-1.74	-2.14	0.626
1	30350766	30350926	AT1G80760	NIP6	Encodes a protein with boron transporter activity. It helps to preferentially direct boron to young developing tissues in the shoot, such as immature leaves, under low boron conditions. This boron channel appears to be impermeable to water, unlike the closely related NIP5;1 boron transporter. This protein also allows the transport of glycerol, urea, and formimide but not larger uncharged solutes …	3.2e-07	-	30350766	30350926	0	2	66,15,	0,145	-6.49	-6.01	1.48	-2.26	-2.74	0.461
1	30351091	30351191	AT1G80760	NIP6	Encodes a protein with boron transporter activity. It helps to preferentially direct boron to young developing tissues in the shoot, such as immature leaves, under low boron conditions. This boron channel appears to be impermeable to water, unlike the closely related NIP5;1 boron transporter. This protein also allows the transport of glycerol, urea, and formimide but not larger uncharged solutes …	6.6e-08	-	30351091	30351191	0	1	100,	0	-7.18	-6.65	1.58	-4.99	-5.8	1.4
1	30408628	30409229	AT1G80930	NA	NA	2e-16	-	30408628	30409229	0	1	601,	0	-15.7	-14.6	10.5	-3.04	-3.63	0.0869
2	4933	5154	AT2G01010	NA	NA	1e-06	+	4933	5154	0	1	221,	0	-5.99	-5.54	3.54	-3.51	-4.17	0.484
2	4933	5154	ENSRNA049494572	NA	NA	1e-06	+	4933	5154	0	1	221,	0	-5.99	-5.54	3.54	-3.51	-4.17	0.484
2	78095	78603	AT2G01080	NA	NA	5e-36	+	78095	78603	0	1	508,	0	-35.3	-33.4	2.43	-14	-15.5	0.784
2	100701	100950	AT2G01150	RHA2B	Encodes a RING-H2 finger protein that is expressed in vascular tissue, root tips, embryos and pistils.	7.9e-13	+	100701	100950	0	1	249,	0	-12.1	-11.2	2.24	-2.56	-3.09	0.354
2	101058	101148	AT2G01150	RHA2B	Encodes a RING-H2 finger protein that is expressed in vascular tissue, root tips, embryos and pistils.	7.9e-13	+	101058	101148	0	1	90,	0	-12.1	-11.2	1.62	-2.41	-2.93	0.815
2	115065	115465	AT2G01190	PDE331	NA	5.1e-06	+	115065	115465	0	1	400,	0	-5.29	-4.86	7.67	-434	-434	1.39
2	149313	149394	AT2G01280	MEE65	NA	1.3e-43	+	149313	149394	0	1	81,	0	-42.9	-40.8	2.8	-3.25	-3.87	1.9
2	149313	149493	AT2G03925	NA	NA	2e-37	+	149313	149493	0	1	180,	0	-36.7	-34.8	2.43	-1.89	-2.31	0.69
2	175347	175537	AT2G01400	NA	NA	3.2e-11	+	175347	175537	0	1	190,	0	-10.5	-9.73	2.23	-5.26	-6.1	0.801
2	175351	175671	AT2G03975	NA	NA	1e-06	+	175351	175671	0	1	320,	0	-6	-5.55	2.46	-9.52	-10.7	0.786
2	175920	176140	AT2G03975	NA	NA	8.9e-08	+	175920	176140	0	1	220,	0	-7.05	-6.53	3.06	-434	-434	1.2
2	206173	206360	AT2G01460	NA	NA	6e-07	+	206173	206360	0	2	79,32,	0,155	-6.22	-5.75	1.6	-9.1	-10.3	2.09
2	272066	272217	AT2G01600	NA	NA	2.9e-09	+	272066	272217	0	1	151,	0	-8.54	-7.92	2.01	-13.8	-15.3	0.886
2	332532	332613	AT2G01750	ATMAP70-3	Encodes a microtubule associated protein (MAP70-3). Expressed in all tissues.	1.4e-05	+	332532	332613	0	1	81,	0	-4.85	-4.07	2	-3.2	-3.81	1.84
2	419234	419415	AT2G01910	ATMAP65-6	Binds microtubules. Induces a crisscross mesh of microtubules, not bundles. Not involved in microtubule polymerization nor nucleation. Localizes to mitochondria.	9.8e-08	+	419234	419415	0	2	31,80,	0,101	-7.01	-6.49	1.95	-1.37	-1.71	0.519
2	489252	489362	AT2G02040	AtNPF8.3	Encodes a di- and tri-peptide transporter that recognizes a variety of different amino acid combinations. Expression of the transcripts for this gene can be detected in the embryo through in situ hybridization. This protein does not have nitrate transporter activity based on oocyte transport assays.	4e-16	+	489252	489362	0	1	110,	0	-15.4	-14.3	1.72	-10	-11.3	1.07
2	505534	505996	AT2G02070	AtIDD5	NA	1.2e-10	+	505534	505996	0	2	172,29,	0,433	-9.93	-9.19	1.97	-1.37	-1.71	0.391
2	523691	523961	AT2G02090	CHA19	NA	2.4e-10	+	523691	523961	0	1	270,	0	-9.62	-8.91	4.08	-6.27	-7.2	0.878
2	562051	562522	AT2G02180	TOM3	Necessary for the efficient multiplication of tobamoviruses.	1.2e-06	+	562051	562522	0	3	45,64,12,	0,311,459	-5.91	-5.46	1.83	-10.1	-11.3	1.24
2	654398	654538	AT2G02470	AL6	AL6 encodes a member of the Alfin-Like family of nuclear-localized PhD domain containing homeodomain proteins. Binds to H3K4 di or trimethylated DNA.	1.6e-12	+	654398	654538	0	1	140,	0	-11.8	-10.9	1.66	-2.47	-2.99	0.671
2	839568	839729	AT2G02870	NA	NA	4e-14	+	839568	839729	0	1	161,	0	-13.4	-12.4	1.82	-14.4	-16	1.05
2	945182	945283	AT2G03140	NA	NA	1.8e-05	+	945182	945283	0	1	101,	0	-4.75	-4.34	1.52	-6.85	-7.83	2.03
2	945382	945472	AT2G03140	NA	NA	1.8e-05	+	945382	945472	0	1	90,	0	-4.75	-4.34	1.59	-3.48	-4.13	1.28
2	956834	956975	AT2G03150	emb1579	NA	5.5e-06	+	956834	956975	0	1	141,	0	-5.26	-4.84	1.5	-2.35	-2.85	1.04
2	1035659	1035770	AT2G03410	NA	NA	3.2e-14	+	1035659	1035770	0	1	111,	0	-13.5	-12.5	1.69	-3.5	-4.15	0.783
2	1041726	1041837	AT2G03450	ATPAP9	NA	7.2e-07	+	1041726	1041837	0	1	111,	0	-6.14	-5.26	2.33	-1.62	-1.99	0.843
2	1077251	1077421	AT2G03550	NA	NA	1.7e-08	+	1077251	1077421	0	1	170,	0	-7.78	-7.21	1.98	-6.29	-7.23	0.815
2	1077849	1077939	AT2G03550	NA	NA	3.7e-07	+	1077849	1077939	0	1	90,	0	-6.43	-5.94	1.5	-6.25	-7.18	1.25
2	1120846	1121019	AT2G03680	SKU6	The SPR1 gene encodes a plant-specific 12-kD protein which has a repeated motif at both ends, separated by a predicted rod-like domain, suggesting that it may act as an intermolecular linker. Ubiquitously expressed and belongs to a six-member gene family in Arabidopsis; expressed in transgenic seedlings localized to microtubules within the cortical array, preprophase band, phragmoplast, and mitot…	3.2e-46	+	1120846	1121019	0	2	32,117,	0,56	-45.5	-43.3	2.22	-434	-434	0.941
2	1121415	1121555	AT2G03680	SKU6	The SPR1 gene encodes a plant-specific 12-kD protein which has a repeated motif at both ends, separated by a predicted rod-like domain, suggesting that it may act as an intermolecular linker. Ubiquitously expressed and belongs to a six-member gene family in Arabidopsis; expressed in transgenic seedlings localized to microtubules within the cortical array, preprophase band, phragmoplast, and mitot…	5e-62	+	1121415	1121555	0	1	140,	0	-61.3	-58.8	2.67	-13.5	-15	0.988
2	1132838	1133091	AT2G03720	MRH6	Involved in root hair development	9.5e-08	+	1132838	1133091	0	2	26,154,	0,99	-7.02	-6.5	3	-5.89	-6.78	1.44
2	1185567	1185697	AT2G03890	ATPI4K	Phosphoinositide kinase which undergo autophosphorylation and phosphorylate serine/threonine residues of protein substrates. Contains phosphoinositide 3/4-kinase and ubiquitin-like domains.	7.9e-13	+	1185567	1185697	0	1	130,	0	-12.1	-11.2	3.37	-13.5	-14.9	1.45
2	1481736	1481907	AT2G04755	NA	NA	6.3e-11	+	1481736	1481907	0	1	171,	0	-10.2	-9.46	1.82	-5.74	-6.63	0.447
2	1526448	1526578	AT2G04380	NA	NA	7.6e-07	+	1526448	1526578	0	1	130,	0	-6.12	-5.66	1.6	-5.31	-6.16	0.879
2	1611140	1611318	AT2G04621	NA	NA	6e-08	+	1611140	1611318	0	1	178,	0	-7.22	-6.69	2.94	-3.74	-4.42	0.823
2	1657161	1657261	AT2G04740	NA	NA	1.7e-08	+	1657161	1657261	0	1	100,	0	-7.77	-7.2	2.33	-5.29	-6.13	2.07
2	1705419	1705619	AT2G04850	NA	NA	4.8e-07	+	1705419	1705619	0	1	200,	0	-6.32	-5.85	3.28	-8.05	-9.13	1.12
2	1714427	1714588	AT2G04865	NA	NA	3.5e-06	+	1714427	1714588	0	1	161,	0	-5.46	-5.03	2.32	-1.99	-2.43	0.619
2	1870131	1870446	AT2G05170	ATVPS11	Homologous to yeast VPS11. Forms a complex with VCL1 and AtVPS33. Involved in vacuolar biogenesis.	1.3e-11	+	1870131	1870446	0	2	104,67,	0,248	-10.9	-10.1	2.34	-5.95	-6.86	0.701
2	1894035	1894514	AT2G05210	ATPOT1	Encodes AtPOT1a, an accessory factor for telomerase required for positive telomere length regulation. Note on nomenclature: different names have been given to Arabidopsis POT-like genes (Kuchar and Fajkus, 2004; Shakirov et al, 2005; Tani and Murata, 2005). According to a unifying nomenclature (Surovtseva et al, 2007), At2g05210 (previously named AtPOT1) is designated AtPOT1a, while At5g06310 (pr…	2e-16	+	1894035	1894514	0	1	479,	0	-15.7	-14.6	10.3	-2.72	-3.27	0.84
2	1919643	1919803	AT2G05260	NA	NA	1.8e-07	+	1919643	1919803	0	1	160,	0	-6.74	-6.24	2.71	-3.02	-3.61	0.576
2	1937333	1937464	AT2G05320	NA	NA	4e-32	+	1937333	1937464	0	1	131,	0	-31.4	-29.7	5.22	-3.46	-4.1	1.54
2	2055855	2056665	AT2G05580	NA	NA	1.6e-15	+	2055855	2056665	0	1	810,	0	-14.8	-13.8	33.5	-1.37	-1.7	0.877
2	2141647	2141828	AT2G05710	ACO3	Encodes an aconitase that can catalyze the conversion of citrate to isocitrate through a cis-aconitate intermediate, indicating that it may participate in the TCA cycle and other primary metabolic pathways. The protein is believed to accumulate in the mitochondria and the cytosol. It affects CSD2 (At2g28190 - a superoxide dismutase) transcript levels and may play a role in the response to oxidati…	6.3e-11	+	2141647	2141828	0	1	181,	0	-10.2	-9.47	1.39	-434	-434	0.574
2	2978512	2978866	AT2G07170	NA	NA	9.1e-09	+	2978512	2978866	0	2	3,188,	0,166	-8.04	-7.45	5.43	-2.33	-2.83	1.65
2	4802891	4803240	AT2G11890	AtTTM3	adenylate cyclase	9.8e-10	+	4802891	4803240	0	1	349,	0	-9.01	-8.35	3.04	-434	-434	0.834
2	5652401	5652757	AT2G13560	NAD-ME1	Encodes an NAD-dependent malic enzyme (NAD-ME) that does not act on oxaloacetate, indicating that it belongs to EC 1.1.1.39. It is a member of the alpha family of NAD-MEs in plants. It appears to function as a homodimer or as a heterodimer with the beta-type NAD-ME2 (At4g00570). NAD-ME1 transcript and protein levels are higher during the night than during the day.	1.3e-11	+	5652401	5652757	0	2	32,69,	0,287	-10.9	-10.1	1.44	-11.9	-13.3	0.893
2	6315589	6315689	AT2G14750	AKN1	Encodes adenosine-5'-phosphosulfate kinase. Provides activated sulfate for sulfation of secondary metabolites, including the glucosinolates. Essential for pollen viability.	1.6e-14	+	6315589	6315689	0	1	100,	0	-13.8	-12.8	1.37	-2.93	-3.51	0.734
2	6399713	6400232	AT2G14890	AGP9	putative proline-rich protein (At2g14890) mRNA, complete	6.3e-14	+	6399713	6400232	0	1	519,	0	-13.2	-12.2	3.57	-434	-434	0.767
2	6542484	6542634	AT2G15090	KCS8	Encodes KCS8, a member of the 3-ketoacyl-CoA synthase family involved in the biosynthesis of VLCFA (very long chain fatty acids).	7.9e-10	+	6542484	6542634	0	1	150,	0	-9.1	-8.43	1.35	-11.6	-13	0.877
2	6833314	6833494	AT2G06465	NA	NA	7.1e-07	+	6833314	6833494	0	1	180,	0	-6.15	-5.69	1.59	-2.75	-3.31	0.471
2	6894177	6894367	AT2G15830	NA	NA	4e-11	+	6894177	6894367	0	1	190,	0	-10.4	-9.68	1.24	-1.92	-2.35	0.328
2	7209863	7210023	AT2G16630	NA	NA	1.3e-06	+	7209863	7210023	0	1	160,	0	-5.9	-5.45	1.74	-13.3	-14.8	0.476
2	7275776	7276006	AT2G16760	NA	NA	8.5e-08	+	7275776	7276006	0	1	230,	0	-7.07	-6.54	1.93	-12.5	-13.9	1.01
2	7281012	7281152	AT2G16770	bZIP23	Basic-region leucine zipper (bZIP23) transcription factor involved in the adaptation to zinc deficiency. Binds ZDRE motifs.	7.9e-15	+	7281012	7281152	0	1	140,	0	-14.1	-13.1	8.27	-1.75	-2.15	1.62
2	7285857	7286018	AT2G16800	NA	NA	3.2e-10	+	7285857	7286018	0	1	161,	0	-9.5	-8.8	2.62	-2.09	-2.56	0.394
2	7316968	7317238	AT2G16890	NA	NA	4.5e-10	+	7316968	7317238	0	1	270,	0	-9.35	-8.66	1.91	-7.69	-8.74	0.519
2	7318653	7318834	AT2G16890	NA	NA	2.3e-10	+	7318653	7318834	0	1	181,	0	-9.64	-8.93	2.46	-1.51	-1.87	0.371
2	7387368	7387478	AT2G16990	NA	NA	2.9e-06	+	7387368	7387478	0	1	110,	0	-5.54	-5.11	1.91	-3.56	-4.22	0.974
2	7508830	7508911	AT2G17265	DMR1	Encodes a homoserine kinase (HSK) which produces O-phospho-L-homoserine (HserP), a compound at the branching point of methionine and threonine biosynthesis. HSK is found in the stromal fraction of chloroplasts. Mutants are susceptible to downy mildew fungus Hyaloperonospora parasitica.	1e-10	+	7508830	7508911	0	1	81,	0	-10	-9.28	1.28	-8.92	-10.1	1.03
2	7514133	7514328	AT2G17280	NA	NA	2.5e-10	+	7514133	7514328	0	2	22,89,	0,106	-9.6	-8.89	1.47	-4.68	-5.46	0.681
2	7564409	7564579	AT2G17420	ATNTRA	NADPH-dependent thioredoxin reductase, major cytosolic isoform	4e-22	+	7564409	7564579	0	1	170,	0	-21.4	-20	1.84	-434	-434	0.962
2	7566181	7566571	AT2G17420	ATNTRA	NADPH-dependent thioredoxin reductase, major cytosolic isoform	2.5e-56	+	7566181	7566571	0	1	390,	0	-55.6	-53.3	6.61	-4.67	-5.45	0.0442
2	7607338	7607531	AT2G17500	NA	NA	6.2e-08	+	7607338	7607531	0	2	56,45,	0,148	-7.21	-6.68	1.65	-434	-434	1.1
2	7617300	7617625	AT2G17520	ATIRE1-2	Encodes a endoribonuclease/protein kinase IRE1-like protein that is predicted to form a type I transmembrane protein structure and contain kinase/endoribonuclease domains at their C-terminal halves. The transcript levels for several ER-stress responsive genes, including six protein disulfide isomerases (PDIs), BiP2, and AtbZIP60 are not affected in ire1-2 null mutants.	8.7e-10	+	7617300	7617625	0	2	62,178,	0,147	-9.06	-8.39	3.07	-10.1	-11.4	1.02
2	7647444	7647535	AT2G17580	NA	NA	2.6e-05	+	7647444	7647535	0	1	91,	0	-4.59	-4.19	1.36	-4.45	-5.21	1.73
2	7666717	7666857	AT2G17630	PSAT2	NA	4.9e-10	+	7666717	7666857	0	1	140,	0	-9.31	-8.62	1.18	-2.86	-3.43	0.553
2	7672922	7673152	AT2G17650	NA	NA	1e-13	+	7672922	7673152	0	1	230,	0	-13	-12.1	4.6	-1.46	-1.81	0.637
2	7674499	7674679	AT2G17670	NA	NA	4.5e-08	+	7674499	7674679	0	1	180,	0	-7.35	-6.81	1.52	-1.91	-2.34	0.539
2	7821793	7821982	AT2G17972	NA	NA	1.9e-06	+	7821793	7821982	0	1	189,	0	-5.73	-5.28	2.56	-2.14	-2.61	0.4
2	7828156	7828277	AT2G17990	NA	NA	9.1e-08	+	7828156	7828277	0	1	121,	0	-7.04	-6.52	1.25	-3.24	-3.86	0.659
2	7864324	7864434	AT2G18090	NA	NA	3.9e-07	+	7864324	7864434	0	1	110,	0	-6.41	-5.93	1.58	-1.74	-2.14	0.694
2	7867140	7867231	AT2G18090	NA	NA	1.5e-08	+	7867140	7867231	0	1	91,	0	-7.82	-7.25	1.4	-2.43	-2.95	0.514
2	7964445	7964546	AT2G18328	ATRL4	NA	7.9e-11	+	7964445	7964546	0	1	101,	0	-10.1	-9.36	1.27	-2.1	-2.57	0.542
2	8063450	8063601	AT2G18570	NA	NA	1.3e-05	+	8063450	8063601	0	1	151,	0	-4.88	-4.11	1.77	-2.5	-3.03	1.28
2	8082530	8082701	AT2G18630	NA	NA	7.9e-17	+	8082530	8082701	0	1	171,	0	-16.1	-14.9	7	-4.17	-4.9	0.796
2	8093518	8093738	AT2G18670	NA	NA	8.7e-08	+	8093518	8093738	0	1	220,	0	-7.06	-6.53	2	-6.05	-6.97	1.18
2	8184355	8184476	AT2G18890	NA	NA	1e-08	+	8184355	8184476	0	1	121,	0	-8	-7.41	2.39	-6.83	-7.81	1.73
2	8264709	8264979	AT2G19080	NA	NA	3.2e-19	+	8264709	8264979	0	1	270,	0	-18.5	-17.3	15.2	-2.3	-2.79	0.0646
2	8375659	8375830	AT2G07175	NA	NA	2.3e-09	+	8375659	8375830	0	1	171,	0	-8.64	-8.01	1.88	-4.54	-5.31	0.775
2	8386272	8386353	AT2G19380	NA	NA	1.4e-05	+	8386272	8386353	0	1	81,	0	-4.84	-4.06	1.6	-1.34	-1.67	1.16
2	8426666	8426817	AT2G19450	ABX45	Encodes Acyl-CoA:diacylglycerol acyltransferase (DGAT) catalyzes the final step of the triacylglycerol synthesis pathway. An insertion mutation in the TAG1 gene results in altered lipid phenotype. Role in senescence and seed development.	0.00014	+	8426666	8426817	0	1	151,	0	-3.85	-3.47	2	-3.76	-4.44	0.622
2	8470700	8470870	AT2G19572	NA	NA	2e-21	+	8470700	8470870	0	1	170,	0	-20.7	-19.3	2.51	-2.76	-3.32	0.465
2	8471088	8471318	AT2G19572	NA	NA	2e-21	+	8471088	8471318	0	1	230,	0	-20.7	-19.3	1.38	-434	-434	0.819
2	8491660	8491791	AT2G19640	ASHR2	NA	7.2e-08	+	8491660	8491791	0	1	131,	0	-7.14	-6.61	1.68	-8.03	-9.11	1.49
2	8551270	8551430	AT2G19810	AtOZF1	NA	7.9e-15	+	8551270	8551430	0	1	160,	0	-14.1	-13.1	2.35	-8.08	-9.16	0.848
2	8570826	8570976	AT2G19860	ATHXK2	Encodes a protein with hexokinase activity (AtHXK2) and acts as a sensor for plant sugar responses.	1e-09	+	8570826	8570976	0	1	150,	0	-8.99	-8.33	2.81	-9.5	-10.7	1.03
2	8576813	8576903	AT2G19870	NA	NA	5.5e-06	+	8576813	8576903	0	1	90,	0	-5.26	-4.84	1.59	-5.55	-6.42	1.18
2	8644478	8644588	AT2G20020	ATCAF1	Promotes the splicing of chloroplast group II introns. Splices clpP-1 and ropC1 introns.	6.5e-06	+	8644478	8644588	0	1	110,	0	-5.19	-4.77	1.38	-3.21	-3.82	0.715
2	8800318	8800438	AT2G20400	NA	NA	3e-05	+	8800318	8800438	0	1	120,	0	-4.53	-4.13	1.75	-10.3	-11.6	2.06
2	8835142	8835302	AT2G07305	NA	NA	6.3e-11	+	8835142	8835302	0	1	160,	0	-10.2	-9.46	4.89	-3.08	-3.68	1.35
2	8928225	8928336	AT2G07335	NA	NA	4e-05	+	8928225	8928336	0	1	111,	0	-4.4	-3.65	2.25	-5.2	-6.03	3.17
2	8929399	8929509	AT2G07335	NA	NA	2.4e-06	+	8929399	8929509	0	1	110,	0	-5.62	-4.8	1.8	-2.2	-2.68	0.88
2	8946702	8946792	AT2G20770	GCL2	Encodes a protein with reported similarity to GCR2 a putative G protein coupled receptor thought to be an ABA receptor.GCL2 also has similarity to LANCL1 and LANCL2, human homologs of bacterial lanthionine synthetase.	2.1e-05	+	8946702	8946792	0	1	90,	0	-4.67	-3.91	1.83	-2.46	-2.98	1.98
2	8946811	8946902	AT2G20770	GCL2	Encodes a protein with reported similarity to GCR2 a putative G protein coupled receptor thought to be an ABA receptor.GCL2 also has similarity to LANCL1 and LANCL2, human homologs of bacterial lanthionine synthetase.	2.1e-05	+	8946811	8946902	0	1	91,	0	-4.67	-3.91	1.67	-2.06	-2.51	1.39
2	8957902	8958165	AT2G20810	GAUT10	Encodes a protein with putative galacturonosyltransferase activity.	4.3e-08	+	8957902	8958165	0	2	177,13,	0,250	-7.37	-6.82	1.66	-8.08	-9.16	0.775
2	8959560	8959750	AT2G20810	GAUT10	Encodes a protein with putative galacturonosyltransferase activity.	5e-13	+	8959560	8959750	0	1	190,	0	-12.3	-11.4	3.25	-5.24	-6.08	0.603
2	8959554	8959784	AT2G20815	QWRF3	NA	3.1e-08	+	8959554	8959784	0	1	230,	0	-7.51	-6.96	3.18	-5.72	-6.61	0.65
2	8988092	8988172	AT2G20890	PSB29	Chloroplast-localized Thylakoid formation1 gene product involved in vesicle-mediated formation of thylakoid membranes. Thf1 antisense lines contain abnormal chloroplasts early in leaf development (chloroplasts have loosely stacked thylakoid membranes). Expression was induced in the light and decreased under dark conditions. G-alpha interaction partner that functions downstream of the plasma membr…	6.3e-10	+	8988092	8988172	0	1	80,	0	-9.2	-8.53	1.19	-14.4	-16	0.788
2	8988630	8989297	AT2G20890	PSB29	Chloroplast-localized Thylakoid formation1 gene product involved in vesicle-mediated formation of thylakoid membranes. Thf1 antisense lines contain abnormal chloroplasts early in leaf development (chloroplasts have loosely stacked thylakoid membranes). Expression was induced in the light and decreased under dark conditions. G-alpha interaction partner that functions downstream of the plasma membr…	1.3e-13	+	8988630	8989297	0	3	26,116,227,	0,194,440	-12.9	-12	4.03	-7.15	-8.16	0.0548
2	8998728	8998888	AT2G20920	NA	NA	1.6e-14	+	8998728	8998888	0	1	160,	0	-13.8	-12.8	4.76	-10.9	-12.2	1.16
2	9005034	9005324	AT2G20950	NA	NA	1.6e-13	+	9005034	9005324	0	1	290,	0	-12.8	-11.8	14	-3.55	-4.21	1.07
2	9007707	9007897	AT2G20960	pEARLI4	NA	2.4e-05	+	9007707	9007897	0	1	190,	0	-4.62	-4.22	1.9	-14.4	-16	0.99
2	9008006	9008347	AT2G20960	pEARLI4	NA	2.4e-05	+	9008006	9008347	0	1	341,	0	-4.62	-4.22	2.08	-434	-434	1.13
2	9009364	9009604	AT2G20960	pEARLI4	NA	4.6e-07	+	9009364	9009604	0	1	240,	0	-6.34	-5.87	3.52	-4.12	-4.84	0.505
2	9036326	9036427	AT2G21050	LAX2	Encodes LAX2 (LIKE AUXIN RESISTANT), a member of the AUX1 LAX family of auxin influx carriers. Required for the establishment of embryonic root cell organization.	2.4e-08	+	9036326	9036427	0	1	101,	0	-7.62	-7.06	1.44	-2.36	-2.87	0.733
2	9083213	9083293	AT2G21195	NA	NA	3.9e-08	+	9083213	9083293	0	1	80,	0	-7.41	-6.87	1.26	-3.77	-4.45	1.28
2	9112897	9113457	AT2G21290	NA	NA	1.6e-12	+	9112897	9113457	0	1	560,	0	-11.8	-10.9	10.6	-1.32	-1.65	0.0201
2	9147683	9147873	AT2G21380	NA	NA	3.3e-06	+	9147683	9147873	0	1	190,	0	-5.48	-5.05	1.52	-1.76	-2.17	0.586
2	9148812	9148893	AT2G21380	NA	NA	3.3e-06	+	9148812	9148893	0	1	81,	0	-5.48	-5.05	1.22	-2.02	-2.47	0.602
2	9151711	9151841	AT2G21385	NA	NA	2.5e-12	+	9151711	9151841	0	1	130,	0	-11.6	-10.7	6.1	-1.74	-2.13	0.543
2	9155377	9155558	AT2G21390	NA	NA	2e-16	+	9155377	9155558	0	1	181,	0	-15.7	-14.6	2.74	-1.8	-2.21	0.295
2	9248782	9248882	AT2G21620	RD2	Encodes gene that is induced in response to dessication; mRNA expression is seen 10 and 24 hrs after start of dessication treatment.	3e-08	+	9248782	9248882	0	1	100,	0	-7.53	-6.98	1.45	-3.32	-3.95	0.257
2	9255464	9255624	AT2G21640	NA	Encodes a protein of unknown function that is a marker for oxidative stress response.	4e-12	+	9255464	9255624	0	1	160,	0	-11.4	-10.6	6.33	-3.98	-4.68	1.48
2	9295449	9295687	AT2G21790	ATRNR1	encodes large subunit of ribonucleotide reductase involved in the production of deoxyribonucleoside triphosphates (dNTPs) for DNA replication and repair	1e-11	+	9295449	9295687	0	2	42,108,	0,130	-11	-10.2	1.41	-5.6	-6.48	0.684
2	9353631	9353990	AT2G07475	NA	NA	1.4e-07	+	9353631	9353990	0	1	359,	0	-6.85	-6.34	2.42	-2.12	-2.59	0.404
2	9354338	9354598	AT2G07475	NA	NA	1.3e-09	+	9354338	9354598	0	1	260,	0	-8.89	-8.23	1.57	-9.54	-10.7	0.682
2	9387666	9387993	AT2G22080	NA	NA	9.8e-10	+	9387666	9387993	0	1	327,	0	-9.01	-8.35	7.51	-12.7	-14.1	0.504
2	9406735	9407187	AT2G22125	CSI1	NA	2.3e-06	+	9406735	9407187	0	2	123,8,	0,444	-5.63	-5.2	3.31	-13.5	-14.9	1.54
2	9408454	9408605	AT2G22125	CSI1	NA	1.2e-05	+	9408454	9408605	0	1	151,	0	-4.93	-4.52	2.93	-434	-434	1.54
2	9412841	9412952	AT2G22125	CSI1	NA	8.3e-05	+	9412841	9412952	0	1	111,	0	-4.08	-3.69	1.59	-434	-434	1.77
2	9593204	9593354	AT2G22590	NA	NA	2.6e-06	+	9593204	9593354	0	1	150,	0	-5.59	-5.15	3	-10.8	-12	1.2
2	9594020	9594111	AT2G22590	NA	NA	5.6e-08	+	9594020	9594111	0	1	91,	0	-7.25	-6.71	1.8	-3.81	-4.49	0.789
2	9630523	9631043	AT2G22660	NA	NA	1.6e-22	+	9630523	9631043	0	1	520,	0	-21.8	-20.4	7.94	-6.89	-7.87	0.359
2	9645419	9645509	AT2G22680	WAVH1	NA	8.9e-07	+	9645419	9645509	0	1	90,	0	-6.05	-5.59	1.43	-3.64	-4.31	1.17
2	9645608	9645809	AT2G22680	WAVH1	NA	8.9e-07	+	9645608	9645809	0	1	201,	0	-6.05	-5.59	2.82	-9.94	-11.2	1.11
2	9660277	9660544	AT2G22720	NA	NA	6.3e-11	+	9660277	9660544	0	2	69,112,	0,155	-10.2	-9.45	2.04	-5.05	-5.87	0.579
2	9660642	9660733	AT2G22720	NA	NA	5.5e-06	+	9660642	9660733	0	1	91,	0	-5.26	-4.84	3.91	-2.6	-3.14	1.78
2	9737671	9737761	AT2G22860	ATPSK2	Phytosulfokine 2 precursor, coding for a unique plant peptide growth factor.	2e-11	+	9737671	9737761	0	1	90,	0	-10.7	-9.92	1.85	-1.94	-2.38	1.1
2	9834154	9834321	AT2G23093	NA	NA	1.4e-05	+	9834154	9834321	0	2	51,40,	0,127	-4.85	-4.08	1.42	-3.96	-4.66	1.58
2	9844818	9844908	AT2G23130	AGP17	AGP17 is a lysine-rich arabinogalactan-protein (AGP) and part of a multi-gene family of glycoproteins with approx. 50 members. It falls into one subclass with AGP18 and AGP19, other lysine-rich AGPs. 84% of its proline residues are hydroxylated to hydroproline and its heavy glycosylation accounts for appr. 69% of the molecular weight. The main glycosyl residues are arabinose (30.1%) and galactose…	8.3e-06	+	9844818	9844908	0	1	90,	0	-5.08	-4.67	1.1	-9.84	-11.1	1.11
2	9917651	9917801	AT2G23310	ATRER1C1	Encodes AtRER1C1, a Golgi membrane protein involved in returning the molecules that are exported from the endoplasmic reticulum (ER) to the Golgi apparatus back to the ER (a mechanism known as retrieval). There are two Arabidopsis homologues of AtRERC1: AtRER1A and AtRER1B.	3.2e-08	+	9917651	9917801	0	1	150,	0	-7.5	-6.95	2.36	-13.1	-14.6	1.02
2	9925104	9925194	AT2G23320	AtWRKY15	Encodes WRKY DNA-binding protein 15 (WRKY15).	9.8e-06	+	9925104	9925194	0	1	90,	0	-5.01	-4.6	1.19	-10.2	-11.4	1.24
2	9925372	9925523	AT2G23320	AtWRKY15	Encodes WRKY DNA-binding protein 15 (WRKY15).	2.7e-07	+	9925372	9925523	0	1	151,	0	-6.57	-6.08	1.96	-11.1	-12.4	0.924
2	9938020	9938350	AT2G23340	DEAR3	encodes a member of the DREB subfamily A-5 of ERF/AP2 transcription factor family. The protein contains one AP2 domain. There are 16 members in this subfamily including RAP2.1, RAP2.9 and RAP2.10.	1e-10	+	9938020	9938350	0	1	330,	0	-10	-9.28	2.53	-13.1	-14.6	1.14
2	10024399	10024500	AT2G23540	NA	NA	4e-11	+	10024399	10024500	0	1	101,	0	-10.4	-9.6	2.94	-13.6	-15.1	1.39
2	10063422	10063641	AT2G23672	NA	NA	7.9e-10	+	10063422	10063641	0	1	219,	0	-9.1	-8.43	3.82	-6.15	-7.08	0.833
2	10178543	10178644	AT2G23910	NA	NA	2.6e-09	+	10178543	10178644	0	1	101,	0	-8.59	-7.96	1.58	-7.64	-8.69	0.91
2	10179748	10179839	AT2G23910	NA	NA	7.4e-09	+	10179748	10179839	0	1	91,	0	-8.13	-7.53	1.2	-1.57	-1.94	0.462
2	10375615	10375795	AT2G24395	NA	NA	2.9e-06	+	10375615	10375795	0	2	55,45,	0,135	-5.54	-5.11	1.77	-6.31	-7.24	1.12
2	10427046	10427534	AT2G24540	AFR	NA	1.5e-07	+	10427046	10427534	0	1	488,	0	-6.81	-6.31	3.41	-2.14	-2.61	0.229
2	10559720	10559960	AT2G24762	AtGDU4	Encodes a member of the GDU (glutamine dumper) family proteins involved in amino acid export: At4g31730 (GDU1), At4g25760 (GDU2), At5g57685 (GDU3), At2g24762 (GDU4), At5g24920 (GDU5), At3g30725 (GDU6) and At5g38770 (GDU7).	1.3e-07	+	10559720	10559960	0	1	240,	0	-6.89	-6.38	2.28	-10.6	-11.9	0.714
2	10567707	10567897	AT2G24790	ATCOL3	Positive regulator of photomorphogenesis that acts downstream of COP1 but can promote lateral root development independently of COP1 and also function as a daylength-sensitive regulator of shoot branching.	2.3e-10	+	10567707	10567897	0	1	190,	0	-9.63	-8.92	2.01	-3.03	-3.62	0.264
2	10575051	10575271	AT2G24820	AtTic55	NA	2.5e-20	+	10575051	10575271	0	1	220,	0	-19.6	-18.3	2.28	-434	-434	0.776
2	10576060	10576141	AT2G24820	AtTic55	NA	1.4e-06	+	10576060	10576141	0	1	81,	0	-5.86	-5.42	1.42	-2.26	-2.75	0.576
2	10611022	10611163	AT2G24945	NA	NA	2.7e-09	+	10611022	10611163	0	1	141,	0	-8.57	-7.94	3.4	-3.12	-3.73	1.32
2	10622525	10624105	AT2G24980	EXT6	NA	2.5e-13	+	10622525	10624105	0	1	1580,	0	-12.6	-11.6	3	-434	-434	0.478
2	10662289	10662410	AT2G25060	AtENODL14	NA	1e-09	+	10662289	10662410	0	1	121,	0	-9	-8.34	1.46	-3.34	-3.97	0.648
2	10662772	10662873	AT2G25060	AtENODL14	NA	8.9e-10	+	10662772	10662873	0	1	101,	0	-9.05	-8.39	1.52	-4.63	-5.41	0.71
2	10753939	10754159	AT2G25250	NA	NA	4e-11	+	10753939	10754159	0	1	220,	0	-10.4	-9.6	2.72	-10.9	-12.2	1.06
2	10823940	10824081	AT2G25430	NA	NA	2.4e-10	+	10823940	10824081	0	1	141,	0	-9.62	-8.91	2.44	-434	-434	1.21
2	10906831	10906942	AT2G25625	NA	NA	2.5e-13	+	10906831	10906942	0	1	111,	0	-12.6	-11.7	1.38	-13.4	-14.9	0.932
2	10915348	10915798	AT2G25650	NA	NA	2e-12	+	10915348	10915798	0	1	450,	0	-11.7	-10.8	4.13	-1.62	-1.99	0.266
2	11000975	11001066	AT2G25790	SKM1	NA	1.1e-05	+	11000975	11001066	0	1	91,	0	-4.95	-4.54	1.42	-4.57	-5.34	1.32
2	11012667	11012915	AT2G25810	TIP4;1	NA	6.3e-08	+	11012667	11012915	0	2	117,23,	0,225	-7.2	-6.67	1.86	-11	-12.3	1.16
2	11012964	11013094	AT2G25810	TIP4;1	NA	4.2e-08	+	11012964	11013094	0	1	130,	0	-7.38	-6.84	1.35	-9.13	-10.3	1.12
2	11085151	11085382	AT2G26000	BRIZ2	NA	5e-35	+	11085151	11085382	0	1	231,	0	-34.3	-32.4	10.9	-1.81	-2.21	1.96
2	11121030	11121499	AT2G26110	NA	NA	4e-11	+	11121030	11121499	0	1	469,	0	-10.4	-9.65	1.64	-5.4	-6.26	0.246
2	11182769	11182989	AT2G26260	3BETAHSD/D2	Encodes an enzyme with 3&#946;-hydroxysteroid dehydrogenase/C4-decarboxylase activity <i>in vitro</i>. The activity of the enzyme was determined using microsomal extracts of yeast overexpressing the <i>Arabidopsis</i> gene. Cytosolic fractions failed to be associated to the activity, leading to the speculation that the enzyme is membrane-bound.	7.9e-25	+	11182769	11182989	0	1	220,	0	-24.1	-22.6	11	-1.74	-2.14	0.665
2	11481525	11481616	AT2G26910	ABCG32	NA	2.3e-05	+	11481525	11481616	0	1	91,	0	-4.64	-4.24	2.04	-5.78	-6.67	0.923
2	11483178	11483369	AT2G26910	ABCG32	NA	2.1e-07	+	11483178	11483369	0	2	80,31,	0,160	-6.67	-6.17	1.69	-2.52	-3.05	0.486
2	11533056	11533207	AT2G27030	ACAM-2	encodes a calmodulin that has higher affinity to kinesin-like calmodulin binding motor protein than CAM4 or CAM6.	8.3e-07	+	11533056	11533207	0	1	151,	0	-6.08	-5.62	2	-1.66	-2.04	0.355
2	11534128	11534258	AT2G27030	ACAM-2	encodes a calmodulin that has higher affinity to kinesin-like calmodulin binding motor protein than CAM4 or CAM6.	0.00065	+	11534128	11534258	0	1	130,	0	-3.19	-2.81	1.62	-6.03	-6.94	0.921
2	11552121	11552359	AT2G27060	NA	NA	1.3e-09	+	11552121	11552359	0	2	79,52,	0,186	-8.89	-8.24	1.93	-3.15	-3.76	0.724
2	11566436	11566606	AT2G27080	NA	NA	1.3e-10	+	11566436	11566606	0	1	170,	0	-9.89	-9.16	2.4	-3.21	-3.83	0.669
2	11566675	11566756	AT2G27080	NA	NA	1.3e-10	+	11566675	11566756	0	1	81,	0	-9.89	-9.16	1.39	-3.34	-3.98	1.27
2	11595414	11595494	AT2G27130	NA	NA	5.8e-08	+	11595414	11595494	0	1	80,	0	-7.24	-6.71	1.23	-5.02	-5.84	1.21
2	11856969	11857100	AT2G27820	ADT3	Encodes a plastid-localized arogenate dehydratase involved in phenylalanine biosynthesis. Not less than six genes encoding ADT were identi&#64257;ed in the Arabidopsis genome: ADT1 [At1g11790]; ADT2 [At3g07630]; ADT3 [At2g27820]; ADT4 [At3g44720]; ADT5 [At5g22630]; and ADT6 [At1g08250].	2.5e-10	+	11856969	11857100	0	1	131,	0	-9.61	-8.9	3.75	-12.2	-13.6	1.06
2	11926565	11926645	AT2G28000	CH-CPN60A	Encodes chaperonin-60 alpha, a molecular chaperone involved in Rubisco folding. Mutants display aberrant chloroplast and embryo development.	1.4e-09	+	11926565	11926645	0	1	80,	0	-8.86	-8.21	1.61	-12.4	-13.8	0.919
2	11974871	11975101	AT2G28100	ATFUC1	Encodes a protein with &#945;-fucosidase activity. The activity was assessed on 2'-fucosyl-lactitol. AtFUC1 was not able to act on XXFG substrates, at least when heterologously expressed in <i>Pichia pastoris</i>. The enzyme has been postulated to act on fucosylated substrates other than xyloglucan oligosaccharides. was shown (<i>Pichia pastoris</i>) to hydrolyze fucose in 3- and 4-linkage , henc…	6.3e-08	+	11974871	11975101	0	1	230,	0	-7.2	-6.67	1.73	-2.72	-3.27	0.447
2	12001372	12001453	AT2G28150	NA	NA	1.3e-07	+	12001372	12001453	0	1	81,	0	-6.87	-6.36	1.31	-2.89	-3.47	0.869
2	12014560	12014749	AT2G28190	CSD2	Encodes a chloroplastic copper/zinc superoxide dismutase CSD2 that can detoxify superoxide radicals. Its expression is affected by miR398-directed mRNA cleavage.	1.3e-12	+	12014560	12014749	0	1	189,	0	-11.9	-11	2.21	-434	-434	1.12
2	12041495	12041835	AT2G28240	NA	NA	4.1e-08	+	12041495	12041835	0	1	340,	0	-7.39	-6.85	2.71	-9.41	-10.6	1.08
2	12064228	12064489	AT2G28290	CHR3	Encodes a SWI2/SNF2-like protein in the SNF2 subclass. Homozygous plants with null mutations exhibit premature termination of the meristem and carpelloid structures from the inflorescence meristem. Co-activator of floral homeotic gene expression. Acts with LFY to regulate shoot apical meristem identity. Required for meristem maintenance. Regulates flowering under a non-inductive photoperiod. It p…	1.6e-06	+	12064228	12064489	0	2	43,38,	0,223	-5.79	-5.35	1.84	-3.65	-4.32	1.19
2	12066487	12066698	AT2G28290	CHR3	Encodes a SWI2/SNF2-like protein in the SNF2 subclass. Homozygous plants with null mutations exhibit premature termination of the meristem and carpelloid structures from the inflorescence meristem. Co-activator of floral homeotic gene expression. Acts with LFY to regulate shoot apical meristem identity. Required for meristem maintenance. Regulates flowering under a non-inductive photoperiod. It p…	2.6e-08	+	12066487	12066698	0	1	211,	0	-7.59	-7.03	4.05	-4.23	-4.97	0.603
2	12067583	12067664	AT2G28290	CHR3	Encodes a SWI2/SNF2-like protein in the SNF2 subclass. Homozygous plants with null mutations exhibit premature termination of the meristem and carpelloid structures from the inflorescence meristem. Co-activator of floral homeotic gene expression. Acts with LFY to regulate shoot apical meristem identity. Required for meristem maintenance. Regulates flowering under a non-inductive photoperiod. It p…	5.4e-08	+	12067583	12067664	0	1	81,	0	-7.27	-6.73	1.73	-7.98	-9.05	1.9
2	12156309	12156409	AT2G28410	NA	NA	3.9e-08	+	12156309	12156409	0	1	100,	0	-7.41	-6.87	1.36	-5.43	-6.28	1.21
2	12242201	12242330	AT2G28570	NA	NA	5e-13	+	12242201	12242330	0	1	129,	0	-12.3	-11.4	2.94	-6.73	-7.7	1.18
2	12295840	12295931	AT2G28660	NA	NA	5.5e-05	+	12295840	12295931	0	1	91,	0	-4.26	-3.51	2.8	-6.99	-7.99	2.1
2	12301178	12301339	AT2G28671	NA	NA	1.1e-05	+	12301178	12301339	0	1	161,	0	-4.94	-4.53	2.32	-6.52	-7.48	1.18
2	12364348	12364469	AT2G28810	NA	NA	1.5e-08	+	12364348	12364469	0	1	121,	0	-7.82	-7.25	1.44	-3.65	-4.32	0.659
2	12543129	12543229	AT2G29180	NA	NA	1.7e-07	+	12543129	12543229	0	1	100,	0	-6.78	-6.27	1.39	-4.6	-5.37	0.761
2	12543396	12543726	AT2G29180	NA	NA	1.9e-08	+	12543396	12543726	0	2	14,204,	0,126	-7.73	-7.17	2.16	-3.19	-3.81	0.492
2	12560177	12560348	AT2G29210	NA	NA	6.3e-09	+	12560177	12560348	0	1	171,	0	-8.2	-7.6	3.05	-10.3	-11.5	0.999
2	12582605	12582766	AT2G29260	NA	NA	2.2e-06	+	12582605	12582766	0	1	161,	0	-5.65	-4.82	1.78	-5.64	-6.51	2.22
2	12590620	12590701	AT2G29310	NA	NA	4.5e-06	+	12590620	12590701	0	1	81,	0	-5.35	-4.93	1.25	-6.17	-7.1	1.58
2	12591276	12591377	AT2G29310	NA	NA	1.2e-06	+	12591276	12591377	0	1	101,	0	-5.92	-5.07	1.57	-4.33	-5.08	2.85
2	12618300	12618440	AT2G08340	NA	NA	3e-10	+	12618300	12618440	0	1	140,	0	-9.53	-8.82	1.83	-1.99	-2.43	0.484
2	12636544	12636685	AT2G29510	NA	NA	2.1e-07	+	12636544	12636685	0	1	141,	0	-6.67	-6.17	1.65	-2.36	-2.86	0.535
2	12637384	12637613	AT2G29510	NA	NA	2.7e-08	+	12637384	12637613	0	2	45,96,	0,133	-7.57	-7.01	2.16	-4.38	-5.13	0.719
2	12653717	12653878	AT2G29580	MAC5B	NA	4.1e-06	+	12653717	12653878	0	1	161,	0	-5.39	-4.96	2.52	-13.6	-15.1	1.76
2	12667513	12667594	AT2G29630	PY	Encodes a protein involved in thiamine biosynthesis. The protein is an iron-sulfur cluster protein predicted to catalyze the conversion of 5-aminoimidazole ribonucleotide (AIR) to hydroxymethylpyrimidine phosphate (HMP-P). A severe reduction of THIC levels in plants decreases vitamin B1 (thiamin diphosphate (TPP)) levels and also leads to changes in the levels of numerous other metabolites since …	0.0017	+	12667513	12667594	0	1	81,	0	-2.78	-2.4	1.15	-8.46	-9.57	0.478
2	12679837	12679928	AT2G29660	NA	NA	5e-09	+	12679837	12679928	0	1	91,	0	-8.3	-7.69	1.69	-5.8	-6.69	1.11
2	12680177	12680587	AT2G29660	NA	NA	5e-09	+	12680177	12680587	0	1	410,	0	-8.3	-7.69	4.42	-2.81	-3.38	0.0717
2	12693932	12694053	AT2G29690	ASA2	Encode a functional anthranilate synthase protein. Expressed at a constitutive basal level. Expression was not induced by wounding nor bacterial pathogen infiltration. Involved in aromatic amino acid biosynthesis.	1.1e-07	+	12693932	12694053	0	1	121,	0	-6.94	-6.43	2.54	-9.74	-11	1.03
2	12706865	12706965	AT2G29740	UGT71C2	NA	4.1e-06	+	12706865	12706965	0	1	100,	0	-5.39	-4.96	1.5	-1.76	-2.17	0.75
2	12747359	12747440	AT2G29890	ATVLN1	Encodes a ubiquitously expressed villin-like protein, whose mRNA may be alternatively processed. Villin belongs to a superfamily of actin binding proteins called the villin/gelsolin family. Animal villins are involved in actin binding. VLN1 protein co-localizes with actin filaments in several assays. VLN1 binds and bundles F-actin in a calcium-independent manner. It does not nucleate, cap or seve…	6.2e-06	+	12747359	12747440	0	1	81,	0	-5.21	-4.41	2	-1.63	-2	1.07
2	12776826	12776947	AT2G29970	SMXL7	NA	1e-06	+	12776826	12776947	0	1	121,	0	-5.98	-5.53	1.81	-2.43	-2.95	0.823
2	12814519	12814639	AT2G30020	NA	Encodes AP2C1. Belongs to the clade B of the PP2C-superfamily. Acts as a MAPK phosphatase that negatively regulates MPK4 and MPK6.	1.9e-10	+	12814519	12814639	0	1	120,	0	-9.71	-8.99	1.47	-1.42	-1.77	0.491
2	12827031	12827171	AT2G30060	NA	NA	1.3e-08	+	12827031	12827171	0	1	140,	0	-7.89	-7.31	1.19	-3.29	-3.91	0.3
2	12872622	12872837	AT2G30140	UGT87A2	NA	6.2e-08	+	12872622	12872837	0	2	73,18,	0,197	-7.21	-6.68	1.3	-12.8	-14.3	0.977
2	12873445	12873666	AT2G30140	UGT87A2	NA	1.2e-10	+	12873445	12873666	0	1	221,	0	-9.91	-9.18	2.67	-4.97	-5.78	0.595
2	12874852	12875002	AT2G30150	NA	NA	6.6e-08	+	12874852	12875002	0	1	150,	0	-7.18	-6.65	1.77	-2.36	-2.86	0.568
2	12875633	12875803	AT2G30150	NA	NA	5e-07	+	12875633	12875803	0	1	170,	0	-6.3	-5.83	2.47	-3.32	-3.95	0.984
2	13014899	13015030	AT2G30550	DALL3	Encodes a lipase that hydrolyzes phosphatidylcholine, glycolipids as well as triacylglycerols.	4e-17	+	13014899	13015030	0	1	131,	0	-16.4	-15.2	3.07	-3.74	-4.42	0.519
2	13015439	13015550	AT2G30550	DALL3	Encodes a lipase that hydrolyzes phosphatidylcholine, glycolipids as well as triacylglycerols.	4e-17	+	13015439	13015550	0	1	111,	0	-16.4	-15.2	1.81	-3.61	-4.27	0.653
2	13015909	13016129	AT2G30550	DALL3	Encodes a lipase that hydrolyzes phosphatidylcholine, glycolipids as well as triacylglycerols.	4e-17	+	13015909	13016129	0	1	220,	0	-16.4	-15.2	3.53	-10.9	-12.2	0.943
2	13026479	13028068	AT2G30580	BMI1A	Encodes a C3HC4 RING-domain-containing ubiquitin E3 ligase capable of interacting with DREB2A. DRIP2 seems to be involved in regulating stress-related transcriptional changes and drought tolerance.	6.8e-06	+	13026479	13028068	0	2	82,88,	0,1501	-5.17	-4.75	2.29	-5.82	-6.72	1.13
2	13041293	13041634	AT2G30600	NA	NA	1.3e-11	+	13041293	13041634	0	1	341,	0	-10.9	-10.1	3.45	-5.37	-6.22	0.641
2	13382869	13383111	AT2G31380	BBX25	a B-box zinc finger protein that interacts with COP1. contains a novel 11 amino acid motif at the C-terminus (also found at the N-terminus of HY5) that is involved in the COP1 interaction.	3.5e-10	+	13382869	13383111	0	2	102,49,	0,193	-9.45	-8.3	2.7	-4.31	-5.05	1.66
2	13436753	13436923	AT2G31560	NA	NA	3.5e-08	+	13436753	13436923	0	1	170,	0	-7.46	-6.91	2.13	-1.55	-1.92	0.483
2	13499660	13499999	AT2G31750	UGT74D1	NA	9.5e-08	+	13499660	13499999	0	1	339,	0	-7.02	-6.5	3.39	-1.76	-2.16	0.325
2	13518387	13518547	AT2G31790	NA	NA	6.3e-11	+	13518387	13518547	0	1	160,	0	-10.2	-9.49	2	-7.21	-8.22	0.65
2	13555678	13555799	AT2G31880	EVR	Encodes a putative leucine rich repeat transmembrane protein that is expressed in response to Pseudomonas syringae. Expression of SRRLK may be required for silencing via lsiRNAs. Regulates cell death and innate immunity.	2.3e-08	+	13555678	13555799	0	1	121,	0	-7.63	-7.07	1.96	-1.81	-2.22	0.58
2	13660390	13660630	AT2G32150	NA	NA	1.5e-10	+	13660390	13660630	0	1	240,	0	-9.83	-9.11	4.97	-7.93	-8.99	1.02
2	13723075	13723364	AT2G32300	UCC1	Encodes a uclacyanin, a protein precursor that is closely related to precursors of stellacyanins and a blue copper protein from pea pods.	2.6e-10	+	13723075	13723364	0	1	289,	0	-9.58	-8.88	2.41	-434	-434	0.859
2	13810074	13810556	AT2G32530	ATCSLB03	encodes a gene similar to cellulose synthase	4.6e-06	+	13810074	13810556	0	2	17,84,	0,398	-5.34	-4.91	1.63	-2.21	-2.69	0.806
2	13961428	13961529	AT2G32910	NA	NA	9.5e-08	+	13961428	13961529	0	1	101,	0	-7.02	-6.5	1.45	-4.59	-5.36	0.794
2	13983238	13983529	AT2G32950	ATCOP1	Represses photomorphogenesis and induces skotomorphogenesis in the dark. Contains a ring finger zinc-binding motif, a coiled-coil domain, and several WD-40 repeats, similar to G-beta proteins. The C-terminus has homology to TAFII80, a subunit of the TFIID component of the RNA polymerase II of Drosophila. Nuclear localization in the dark and cytoplasmic in the light.	5e-34	+	13983238	13983529	0	1	291,	0	-33.3	-31.5	19.3	-1.53	-1.9	0.00896
2	14155972	14156112	AT2G33410	NA	NA	2.3e-08	+	14155972	14156112	0	1	140,	0	-7.64	-7.08	1.45	-3.12	-3.73	0.605
2	14156876	14157435	AT2G33410	NA	NA	7.9e-11	+	14156876	14157435	0	1	559,	0	-10.1	-9.33	2	-434	-434	0.584
2	14217510	14217651	AT2G33570	GALS1	NA	9.1e-09	+	14217510	14217651	0	1	141,	0	-8.04	-7.45	3.6	-434	-434	1.34
2	14317801	14318011	AT2G33845	NA	NA	2.7e-08	+	14317801	14318011	0	1	210,	0	-7.57	-7.01	3.04	-8.06	-9.14	1.09
2	14429736	14429857	AT2G34170	NA	NA	3e-07	+	14429736	14429857	0	1	121,	0	-6.52	-6.03	1.27	-4.55	-5.32	1.03
2	14498299	14498450	AT2G34355	NA	NA	2e-09	+	14498299	14498450	0	1	151,	0	-8.7	-8.06	3.54	-1.71	-2.1	0.787
2	14770960	14771071	AT2G35050	NA	NA	3.2e-12	+	14770960	14771071	0	1	111,	0	-11.5	-10.6	1.65	-13.2	-14.6	0.959
2	14784576	14784727	AT2G35070	NA	NA	5.1e-06	+	14784576	14784727	0	1	151,	0	-5.29	-4.87	2.45	-1.6	-1.97	0.0875
2	14843186	14843277	AT2G35230	IKU1	Contains a plant-specific VQ motif. Involved in endosperm growth and seed size determination. IKU1 is expressed in the early endosperm and its progenitor, the central cell.IKU1 interacts with MINI3 in the yeast two-hybrid system.	3e-05	+	14843186	14843277	0	1	91,	0	-4.53	-4.13	1.24	-2.85	-3.42	0.825
2	14843525	14843746	AT2G35230	IKU1	Contains a plant-specific VQ motif. Involved in endosperm growth and seed size determination. IKU1 is expressed in the early endosperm and its progenitor, the central cell.IKU1 interacts with MINI3 in the yeast two-hybrid system.	1.2e-07	+	14843525	14843746	0	1	221,	0	-6.91	-6.4	2.32	-2.27	-2.76	0.5
2	14998513	14998653	AT2G08750	NA	NA	1.2e-08	+	14998513	14998653	0	1	140,	0	-7.92	-7.34	2.05	-4.06	-4.78	0.525
2	15002833	15003033	AT2G35690	ACX5	Encodes an acyl-CoA oxidase. Involved in jasmonate biosynthesis. Expressed uniformly in seedlings and throughout development.	2.5e-14	+	15002833	15003033	0	1	200,	0	-13.6	-12.6	6.25	-2.96	-3.55	0.67
2	15032418	15032885	AT2G35760	NA	NA	3.9e-09	+	15032418	15032885	0	2	78,43,	0,424	-8.41	-7.79	1.88	-5.56	-6.43	0.811
2	15041662	15041763	AT2G35790	NA	NA	1.9e-05	+	15041662	15041763	0	1	101,	0	-4.71	-4.31	2.36	-10.3	-11.6	1.01
2	15059872	15059982	AT2G35860	FLA16	NA	1.8e-07	+	15059872	15059982	0	1	110,	0	-6.74	-6.24	1.45	-5.63	-6.51	0.629
2	15060261	15060591	AT2G35860	FLA16	NA	1.6e-16	+	15060261	15060591	0	1	330,	0	-15.8	-14.7	3.66	-13.1	-14.5	0.968
2	15107208	15107418	AT2G35960	NHL12	Encodes a protein whose sequence is similar to tobacco hairpin-induced gene (HIN1) and Arabidopsis non-race specific disease resistance gene (NDR1). Expression is not altered in response to cucumber mosaic virus or spermine.	1.5e-10	+	15107208	15107418	0	1	210,	0	-9.83	-9.1	2.2	-434	-434	1.13
2	15158810	15158960	AT2G36090	NA	NA	5.1e-05	+	15158810	15158960	0	1	150,	0	-4.29	-3.55	2.1	-5.05	-5.87	2.16
2	15165699	15166188	AT2G36120	DOT1	Encodes a glycine rich protein that is involved in leaf vascular patterning. dot1 mutants have an aberrant open-class venation pattern in leaves and cotyledons, as well as several other leaf development defects.	2.5e-11	+	15165699	15166188	0	1	489,	0	-10.6	-9.8	390	-2.01	-2.46	0.208
2	15193068	15193199	AT2G36220	NA	NA	9.3e-07	+	15193068	15193199	0	1	131,	0	-6.03	-5.57	1.76	-10.4	-11.6	1.29
2	15196006	15196126	AT2G36240	NA	NA	1.1e-06	+	15196006	15196126	0	1	120,	0	-5.96	-5.5	1.52	-3.45	-4.1	0.61
2	15229467	15229697	AT2G36320	NA	NA	4.3e-10	+	15229467	15229697	0	1	230,	0	-9.37	-8.68	1.34	-434	-434	0.918
2	15241485	15241566	AT2G36350	NA	NA	6.6e-06	+	15241485	15241566	0	1	81,	0	-5.18	-4.38	1.64	-2.5	-3.02	1.92
2	15290973	15291094	AT2G36430	NA	NA	1.3e-08	+	15290973	15291094	0	1	121,	0	-7.9	-7.32	1.46	-1.93	-2.37	0.625
2	15291422	15291533	AT2G36430	NA	NA	1.9e-09	+	15291422	15291533	0	1	111,	0	-8.71	-8.07	1.9	-3.54	-4.2	1.02
2	15486763	15486894	AT2G36890	ATMYB38	Putative homolog of the Blind gene in tomato. Together with RAX1 and RAX3 belong to the class R2R3 MYB genes; encoded by the Myb-like transcription factor MYB38, regulates axillary meristem formation.	1.9e-06	+	15486763	15486894	0	1	131,	0	-5.72	-5.28	2.28	-3.39	-4.02	1.05
2	15516315	15516554	AT2G36950	NA	NA	5e-12	+	15516315	15516554	0	1	239,	0	-11.3	-10.4	12	-1.45	-1.8	0.581
2	15576104	15576410	AT2G37060	NF-YB8	NA	1.4e-06	+	15576104	15576410	0	2	60,99,	0,207	-5.86	-5.41	1.85	-1.49	-1.84	0.42
2	15673727	15673808	AT2G37362	NA	NA	1.2e-05	+	15673727	15673808	0	1	81,	0	-4.92	-4.51	1.58	-3.48	-4.13	0.914
2	15675532	15675622	AT2G37362	NA	NA	0.001	+	15675532	15675622	0	1	90,	0	-3	-2.62	1.31	-1.95	-2.38	0.593
2	15686997	15687207	AT2G37380	MAKR3	NA	3.9e-08	+	15686997	15687207	0	1	210,	0	-7.41	-6.86	3.08	-4.18	-4.91	1.03
2	15720554	15720645	AT2G37440	NA	NA	3.5e-07	+	15720554	15720645	0	1	91,	0	-6.46	-5.98	2.11	-1.93	-2.36	0.648
2	15739369	15739480	AT2G37480	NA	NA	5e-13	+	15739369	15739480	0	1	111,	0	-12.3	-11.4	1.3	-2.91	-3.49	0.0613
2	15756901	15757081	AT2G37555	NA	NA	7.1e-09	+	15756901	15757081	0	1	180,	0	-8.15	-7.55	2.02	-9.91	-11.1	0.85
2	15764733	15765121	AT2G37580	NA	NA	6.3e-17	+	15764733	15765121	0	1	388,	0	-16.2	-15.1	4.21	-14.2	-15.7	0.914
2	15891345	15891595	AT2G37970	AtHBP2	NA	4.9e-07	+	15891345	15891595	0	1	250,	0	-6.31	-5.84	2.95	-7.67	-8.72	0.824
2	15975449	15975626	AT2G38120	AtAUX1	Encodes an auxin influx transporter. AUX1 resides at the apical plasma membrane of protophloem cells and at highly dynamic subpopulations of Golgi apparatus and endosomes in all cell types. AUX1 action in the lateral root cap and/or epidermal cells influences lateral root initiation and positioning.	4e-10	+	15975449	15975626	0	2	85,6,	0,171	-9.4	-8.7	1.37	-8.95	-10.1	1.01
2	15981017	15981234	AT2G38140	PSRP4	plastid-specific ribosomal protein 4 (PSRP4) mRNA, complete	7.8e-08	+	15981017	15981234	0	2	87,63,	0,154	-7.11	-6.58	1.25	-434	-434	0.573
2	16012057	16012376	AT2G38230	ATPDX1.1	Encodes a protein predicted to function in tandem with PDX2 to form glutamine amidotransferase complex with involved in vitamin B6 biosynthesis.	4e-12	+	16012057	16012376	0	1	319,	0	-11.4	-10.5	2.54	-434	-434	1.12
2	16050596	16050737	AT2G38310	PYL4	Encodes a member of the PYR (pyrabactin resistance )/PYL(PYR1-like)/RCAR (regulatory components of ABA receptor) family proteins with 14 members. PYR/PYL/RCAR family proteins function as abscisic acid sensors. Mediate ABA-dependent regulation of protein phosphatase 2Cs ABI1 and ABI2.	2.5e-08	+	16050596	16050737	0	1	141,	0	-7.61	-7.05	2.53	-1.77	-2.17	0.932
2	16083834	16084397	AT2G38400	AGT3	alanine:glyoxylate aminotransferase 2 homolog (AGT3) mRNA,	8.9e-09	+	16083834	16084397	0	2	184,26,	0,537	-8.05	-7.46	2.68	-4.43	-5.19	0.64
2	16108693	16109043	AT2G38470	ATWRKY33	Member of the plant WRKY transcription factor family. Regulates the antagonistic relationship between defense pathways mediating responses to P. syringae and necrotrophic fungal pathogens. Located in nucleus. Involved in response to various abiotic stresses - especially salt stress.	5.6e-10	+	16108693	16109043	0	2	25,76,	0,274	-9.25	-8.57	1.67	-4.97	-5.78	1.34
2	16275662	16275753	AT2G38970	NA	NA	5.5e-06	+	16275662	16275753	0	1	91,	0	-5.26	-4.83	1.53	-2.28	-2.77	0.872
2	16293840	16293961	AT2G39010	PIP2;6	NA	4e-33	+	16293840	16293961	0	1	121,	0	-32.4	-30.6	1.38	-8.15	-9.24	0.362
2	16295388	16295738	AT2G39020	NATA2	NA	3e-10	+	16295388	16295738	0	1	350,	0	-9.52	-8.81	2.14	-434	-434	0.461
2	16298298	16298598	AT2G39030	NATA1	NA	1.6e-11	+	16298298	16298598	0	1	300,	0	-10.8	-10	1.78	-3.15	-3.76	0.472
2	16303463	16303633	AT2G39050	ArathEULS3	NA	3e-10	+	16303463	16303633	0	1	170,	0	-9.53	-8.83	1.4	-434	-434	0.935
2	16330287	16330676	AT2G39140	PDE328	Suppressor of var2 variegation phenotype. Chloroplast localized. Loss of function mutant has defects in chloroplast protein translation and rRNA processing. Similar in sequence to pseudouridine synthase proteins.	1.1e-10	+	16330287	16330676	0	1	389,	0	-9.96	-9.22	2.07	-4.35	-5.1	0.373
2	16643689	16643790	AT2G39870	NA	NA	4.2e-08	+	16643689	16643790	0	1	101,	0	-7.38	-6.83	1.44	-1.91	-2.34	0.73
2	16773447	16773568	AT2G40140	ATSZF2	NA	1.7e-08	+	16773447	16773568	0	1	121,	0	-7.76	-7.19	2.22	-5.13	-5.95	0.832
2	16869467	16869628	AT2G40400	NA	NA	7.1e-09	+	16869467	16869628	0	1	161,	0	-8.15	-7.55	1.81	-1.69	-2.08	0.329
2	16932747	16932931	AT2G40540	ATKT2	putative potassium transporter AtKT2p (AtKT2) mRNA,	1.5e-09	+	16932747	16932931	0	2	16,85,	0,99	-8.83	-8.18	1.55	-6.89	-7.87	1.05
2	16971374	16971485	AT2G40670	ARR16	response regulator 16	7.6e-07	+	16971374	16971485	0	1	111,	0	-6.12	-5.66	1.67	-2.17	-2.64	0.95
2	16974140	16974231	AT2G40690	GLY1	Encodes a putative dihydroxyacetone phosphate (DHAP) reductase involved in glycerol-3-phosphate supply within the chloroplast for synthesis of glycerolipids. Mutants have reduced levels of hexadecatrienoic acid, which is rescued by exogenous glycerol-3-phosphate. This gene appears to be involved in the flux of fatty acids in the prokaryotic glyerolipid biosynthesis pathway.	5.4e-05	+	16974140	16974231	0	1	91,	0	-4.27	-3.52	1.57	-2.11	-2.58	1.3
2	16979380	16979600	AT2G40700	NA	NA	4e-24	+	16979380	16979600	0	1	220,	0	-23.4	-21.9	22	-3.05	-3.64	1.15
2	17010079	17010269	AT2G40760	NA	NA	6.3e-11	+	17010079	17010269	0	1	190,	0	-10.2	-9.46	3.77	-3.66	-4.33	0.517
2	17111639	17111730	AT2G41000	NA	NA	0.00042	+	17111639	17111730	0	1	91,	0	-3.38	-2.66	1.41	-7.96	-9.02	2.46
2	17138240	17138321	AT2G41100	ATCAL4	encodes a calmodulin-like protein, with six potential calcium binding domains. Calcium binding shown by Ca(2+)-specific shift in electrophoretic mobility. Expression induced by touch and darkness. Expression may also be developmentally controlled. Expression in growing regions of roots, vascular tissue, root/shoot junctions, trichomes, branch points of the shoot, and regions of siliques and flowe…	3.2e-20	+	17138240	17138321	0	1	81,	0	-19.5	-18.2	1.34	-3.15	-3.76	0.734
2	17165410	17165541	AT2G41180	SIB2	NA	4e-13	+	17165410	17165541	0	1	131,	0	-12.4	-11.5	1.96	-12.6	-14	1.07
2	17172740	17172941	AT2G41200	NA	NA	5.9e-08	+	17172740	17172941	0	1	201,	0	-7.23	-6.69	1.96	-5.57	-6.44	0.695
2	17174560	17174700	AT2G41210	PIP5K5	Encodes a protein with phosphatidylinositol-4-phosphate 5-kinase activity that plays a role in pollen tip growth. The enzyme localizes to the apical plasma membrane and adjacent cytosolic region of pollen tubes. Overexpression of this gene leads to increased deposition of pectin in the cell wall at the tip of the pollen tube and causes altered pollen tube morphology.	0.00032	+	17174560	17174700	0	1	140,	0	-3.5	-2.78	3.2	-3.81	-4.49	1.32
2	17195360	17195559	AT2G41231	NA	NA	2.5e-18	+	17195360	17195559	0	1	199,	0	-17.6	-16.4	1.97	-434	-434	0.943
2	17328695	17328836	AT2G41540	GPDHC1	Encodes a protein with NAD-dependent glycerol-3-phosphate (G3P) dehydrogenase which was shown to complement an Escherichia coli strain: BB20-14, auxotrophic for glycerol/G3P due to a loss-of-function mutation in the gpsA gene.	2.7e-10	+	17328695	17328836	0	1	141,	0	-9.57	-8.87	1.47	-7.41	-8.44	0.577
2	17367999	17368239	AT2G41660	MIZ1	Essential for hydrotropism in roots. Mutant roots are defective in hydrotropism, and have slightly reduced phototropism and modified wavy growth response. Has normal gravitropism and root elongation.	6.5e-10	+	17367999	17368239	0	1	240,	0	-9.19	-8.52	3.12	-8.23	-9.33	0.748
2	17449898	17450058	AT2G41820	PXC3	NA	4e-07	+	17449898	17450058	0	1	160,	0	-6.4	-5.92	2.43	-2.21	-2.69	0.691
2	17493173	17493314	AT2G41900	OXS2	NA	5.2e-09	+	17493173	17493314	0	1	141,	0	-8.28	-7.67	1.44	-14	-15.5	0.873
2	17507591	17507910	AT2G41940	ZFP8	Encodes a zinc finger protein containing only a single zinc finger.	4.4e-07	+	17507591	17507910	0	1	319,	0	-6.36	-5.88	1.77	-3.17	-3.78	0.483
2	17508307	17508437	AT2G41940	ZFP8	Encodes a zinc finger protein containing only a single zinc finger.	1.4e-07	+	17508307	17508437	0	1	130,	0	-6.86	-6.35	2.03	-3.59	-4.25	0.765
2	17543393	17543473	AT2G42040	NA	NA	7.9e-12	+	17543393	17543473	0	1	80,	0	-11.1	-10.3	1.19	-7.03	-8.03	1.6
2	17624624	17624854	AT2G42300	NA	NA	5.9e-10	+	17624624	17624854	0	1	230,	0	-9.23	-8.55	4.06	-2.27	-2.76	0.82
2	17690928	17691018	AT2G42485	NA	NA	5.2e-10	+	17690928	17691018	0	1	90,	0	-9.28	-8.15	2.3	-4.46	-5.22	2.66
2	17729427	17729637	AT2G42580	TTL3	Encodes a member of the TTL family and contains a thioredoxin like domain and three tandom TPRs. Interacts physically with BRL2/VH1 and appears to play a role in brassiosteroid and auxin signaling.	1.8e-10	+	17729427	17729637	0	1	210,	0	-9.74	-9.02	2.51	-3.73	-4.41	0.585
2	17756208	17756559	AT2G42620	MAX2	The mutations at MAX2 cause increased hypocotyl and petiole elongation in light-grown seedlings. Positional cloning identifies MAX2 as a member of the F-box leucine-rich repeat family of proteins. MAX2 is identical to ORE9, a proposed regulator of leaf senescence. Involved in positive regulation of light responses.	1.2e-09	+	17756208	17756559	0	1	351,	0	-8.91	-8.25	2.35	-5.62	-6.5	0.478
2	17795098	17795400	AT2G42750	DJC77	NA	1.3e-14	+	17795098	17795400	0	2	98,112,	0,190	-13.9	-12.9	1.69	-2.11	-2.58	0.309
2	17873998	17874158	AT2G42975	NA	NA	5.8e-09	+	17873998	17874158	0	1	160,	0	-8.24	-7.63	2.44	-7.07	-8.07	0.997
2	17918985	17919165	AT2G43090	NA	NA	4e-11	+	17918985	17919165	0	1	180,	0	-10.4	-9.62	2.12	-434	-434	0.85
2	17920826	17920946	AT2G43100	ATLEUD1	NA	0.00044	+	17920826	17920946	0	1	120,	0	-3.36	-2.98	1.94	-434	-434	1.12
2	17950340	17950994	AT2G43160	NA	NA	4e-13	+	17950340	17950994	0	3	237,42,81,	0,443,573	-12.4	-11.4	5.48	-3.05	-3.65	0.463
2	17951911	17952042	AT2G43160	NA	NA	1.6e-07	+	17951911	17952042	0	1	131,	0	-6.79	-6.28	1.29	-434	-434	1.13
2	17952939	17953120	AT2G43160	NA	NA	1.3e-12	+	17952939	17953120	0	1	181,	0	-11.9	-11.1	3.17	-3.41	-4.05	0.627
2	17958452	17958543	AT2G43200	NA	NA	1.2e-05	+	17958452	17958543	0	1	91,	0	-4.91	-4.13	1.31	-5.1	-5.92	2.98
2	18003217	18003298	AT2G43330	ATINT1	Encodes a tonoplast-localized myo-inositol exporter, involved in efflux of myo-inositol from the vacuole to the cytosol. The gene is ubiquitously expressed. Reduced root growth in knock-out mutants grown on low inositol agar medium.	1.6e-09	+	18003217	18003298	0	1	81,	0	-8.79	-8.15	1.39	-7.29	-8.31	1.14
2	18072503	18072812	AT2G43540	NA	NA	5e-13	+	18072503	18072812	0	1	309,	0	-12.3	-11.4	4.33	-9.42	-10.6	0.8
2	18109669	18109890	AT2G43680	IQD14	NA	6.3e-13	+	18109669	18109890	0	1	221,	0	-12.2	-11.3	1.29	-9.36	-10.5	0.569
2	18110039	18110370	AT2G43680	IQD14	NA	6.3e-13	+	18110039	18110370	0	1	331,	0	-12.2	-11.3	2.44	-10.3	-11.6	0.715
2	18145778	18146408	AT2G43800	NA	NA	7.9e-07	+	18145778	18146408	0	1	630,	0	-6.1	-5.64	4.03	-434	-434	0.922
2	18146497	18146628	AT2G43800	NA	NA	0.014	+	18146497	18146628	0	1	131,	0	-1.84	-1.47	2.2	-6.38	-7.32	1.08
2	18152296	18152427	AT2G43820	ATSAGT1	Induced by Salicylic acid, virus, fungus and bacteria.Involved in the tryptophan synthesis pathway. Independent of NPR1 for their induction by salicylic acid. UGT74F1 transfers UDP:glucose to salicylic acid (forming a glucoside (SAG) and a glucose ester (SGE)), benzoic acid, and athranilate in vitro. UGT74F2 shows a weak ability to catalyze the formation of the p-aminobenzoate-glucose ester in vi…	5.5e-10	+	18152296	18152427	0	1	131,	0	-9.26	-8.58	1.43	-8.37	-9.48	0.952
2	18153529	18153659	AT2G43820	ATSAGT1	Induced by Salicylic acid, virus, fungus and bacteria.Involved in the tryptophan synthesis pathway. Independent of NPR1 for their induction by salicylic acid. UGT74F1 transfers UDP:glucose to salicylic acid (forming a glucoside (SAG) and a glucose ester (SGE)), benzoic acid, and athranilate in vitro. UGT74F2 shows a weak ability to catalyze the formation of the p-aminobenzoate-glucose ester in vi…	4.2e-10	+	18153529	18153659	0	1	130,	0	-9.38	-8.69	2.3	-2.14	-2.61	0.649
2	18224301	18224451	AT2G44050	COS1	6,7-dimethyl-8-ribityllumazine synthase / DMRL synthase / lumazine synthase / riboflavin synthase [Arabidopsis thaliana]. Acts in the jasmonic acid signaling pathway.	2e-12	+	18224301	18224451	0	1	150,	0	-11.7	-10.9	2.6	-434	-434	1.63
2	18272478	18272609	AT2G44190	EDE1	Encodes a novel microtubule binding protein that preferentially associates with nuclear microtubules during mitosis and is essential during the mitotic and cytokinetic stages that generate the endosperm and embryo.	3.5e-06	+	18272478	18272609	0	1	131,	0	-5.46	-4.64	3	-2.07	-2.53	1.74
2	18287967	18288127	AT2G44230	NA	NA	1.2e-06	+	18287967	18288127	0	1	160,	0	-5.91	-5.46	2	-6.33	-7.27	1.11
2	18329652	18329872	AT2G44410	NA	NA	7.9e-11	+	18329652	18329872	0	1	220,	0	-10.1	-9.39	4.07	-4.5	-5.26	0.73
2	18333927	18334008	AT2G44430	NA	NA	4.1e-07	+	18333927	18334008	0	1	81,	0	-6.39	-5.91	1.22	-6.68	-7.64	1.86
2	18334207	18334606	AT2G44430	NA	NA	4.1e-07	+	18334207	18334606	0	1	399,	0	-6.39	-5.91	2.06	-2.99	-3.58	0.422
2	18375081	18375275	AT2G44500	NA	NA	3.2e-07	+	18375081	18375275	0	2	39,62,	0,132	-6.49	-6.01	1.4	-9.74	-11	1.25
2	18379785	18379936	AT2G44520	COX10	NA	3.5e-09	+	18379785	18379936	0	1	151,	0	-8.45	-7.83	1.94	-5.77	-6.66	0.746
2	18381270	18381510	AT2G44520	COX10	NA	2.5e-11	+	18381270	18381510	0	2	31,120,	0,120	-10.6	-9.81	2.04	-10.6	-11.9	0.89
2	18409731	18409842	AT2G44600	NA	NA	1.3e-07	+	18409731	18409842	0	1	111,	0	-6.87	-6.36	1.91	-9.12	-10.3	1.4
2	18433575	18433766	AT2G44710	NA	NA	4e-11	+	18433575	18433766	0	1	191,	0	-10.4	-9.64	9	-3.05	-3.65	1.21
2	18438652	18439185	AT2G44735	NA	NA	1.1e-09	+	18438652	18439185	0	3	64,57,9,	0,143,524	-8.94	-8.28	1.52	-3.29	-3.91	1.09
2	18485065	18485873	AT2G44820	NA	NA	3.2e-15	+	18485065	18485873	0	2	52,677,	0,131	-14.5	-13.5	8.67	-2.93	-3.51	0.0188
2	18537295	18537485	AT2G44940	NA	encodes a member of the DREB subfamily A-4 of ERF/AP2 transcription factor family. The protein contains one AP2 domain. There are 17 members in this subfamily including TINY.	1.5e-10	+	18537295	18537485	0	1	190,	0	-9.81	-9.09	1.4	-7.75	-8.8	0.841
2	18583418	18583628	AT2G45050	GATA2	Encodes a member of the GATA factor family of zinc finger transcription factors.	8.3e-08	+	18583418	18583628	0	1	210,	0	-7.08	-6.56	2.04	-1.45	-1.8	0.452
2	18661776	18661986	AT2G45250	NA	NA	4.6e-10	+	18661776	18661986	0	1	210,	0	-9.34	-8.65	2.06	-13.3	-14.8	1.05
2	18672845	18673025	AT2G45290	TKL2	NA	1.5e-10	+	18672845	18673025	0	1	180,	0	-9.81	-9.09	1.8	-8.29	-9.4	0.818
2	18682727	18682897	AT2G45310	GAE4	UDP-D-glucuronate 4-epimerase	1.3e-08	+	18682727	18682897	0	1	170,	0	-7.88	-7.3	1.97	-1.33	-1.65	0.394
2	18691783	18691884	AT2G45340	NA	NA	2e-05	+	18691783	18691884	0	1	101,	0	-4.7	-4.29	1.69	-1.86	-2.28	0.714
2	18728072	18728263	AT2G45430	AHL22	Encodes a nuclear localized AT hook domain containing protein that can bind AT rich DNA in vitro. Overexpression of the gene results in delayed flowering. Is likely to act redundantly with AHL18, AHL27 and AHL29 in the regulation of flowering. It is also involved in both photo- and skotomorphogenesis.	3e-09	+	18728072	18728263	0	1	191,	0	-8.53	-7.91	2.7	-1.8	-2.21	0.503
2	18772732	18772848	AT2G09650	NA	NA	4.1e-07	+	18772732	18772848	0	1	116,	0	-6.39	-5.91	1.25	-8.74	-9.88	1.38
2	18787316	18787417	AT2G45590	NA	NA	7.2e-09	+	18787316	18787417	0	1	101,	0	-8.14	-7.54	1.43	-2.31	-2.8	0.692
2	18787645	18787736	AT2G45590	NA	NA	7.2e-09	+	18787645	18787736	0	1	91,	0	-8.14	-7.54	1.65	-3.84	-4.53	1.23
2	18787765	18788105	AT2G45590	NA	NA	7.2e-09	+	18787765	18788105	0	1	340,	0	-8.14	-7.54	4.05	-4.25	-4.98	0.606
2	18788324	18788474	AT2G45590	NA	NA	2.7e-08	+	18788324	18788474	0	1	150,	0	-7.57	-7.01	1.72	-11.4	-12.7	1.8
2	18793073	18793254	AT2G45620	URT1	NA	1.7e-07	+	18793073	18793254	0	1	181,	0	-6.77	-6.27	2.46	-7.05	-8.05	0.606
2	18796294	18796425	AT2G45630	NA	NA	1.3e-06	+	18796294	18796425	0	1	131,	0	-5.9	-5.45	1.82	-8.1	-9.18	1.42
2	18820964	18821124	AT2G45685	NA	NA	3.2e-12	+	18820964	18821124	0	1	160,	0	-11.5	-10.7	2.03	-434	-434	1.11
2	18842795	18842895	AT2G45750	NA	NA	8.3e-09	+	18842795	18842895	0	1	100,	0	-8.08	-7.49	1.9	-4.58	-5.35	1.16
2	18859980	18860121	AT2G45810	NA	NA	5.5e-07	+	18859980	18860121	0	1	141,	0	-6.26	-5.78	1.4	-2.36	-2.87	0.409
2	18867078	18867300	AT2G45830	DTA2	NA	7.9e-13	+	18867078	18867300	0	2	82,49,	0,173	-12.1	-11.2	2.5	-4.46	-5.22	1.17
2	18923378	18923776	AT2G46020	ATBRM	Encodes a SWI/SNF chromatin remodeling ATPase that upregulates transcription of all three CUC genes and is involved in the formation and/or maintenance of boundary cells during embryogenesis. Also mediates repression of expression of seed storage proteins in vegetative tissues. Interacts strongly with AtSWI3C, also with AtSWI3B, but not with AtSWI3A or AtSWI3D.	0.00042	+	18923378	18923776	0	2	99,2,	0,396	-3.38	-3	1.55	-3.14	-3.75	1
2	19033764	19033925	AT2G46370	AtGH3.11	Encodes a jasmonate-amido synthetase that is a member of the GH3 family of proteins. JAR1 catalyzes the formation of a biologically active jasmonyl-isoleucine (JA-Ile) conjugate. JA-Ile promotes the interaction between JAZ1 and COI1 in the jasmonate signaling pathway. JAR1 localizes to the cytoplasm and is also a phytochrome A signaling component. JAR1 is an auxin-induced gene. Loss of function m…	5e-11	+	19033764	19033925	0	1	161,	0	-10.3	-9.53	1.86	-3.35	-3.98	0.687
2	19097530	19097631	AT2G46520	NA	NA	1.5e-06	+	19097530	19097631	0	1	101,	0	-5.83	-5.38	1.62	-9.41	-10.6	1.54
2	19145597	19145958	AT2G46630	NA	NA	7.9e-13	+	19145597	19145958	0	1	361,	0	-12.1	-11.2	2.62	-434	-434	0.962
2	19243776	19243996	AT2G46820	CURT1B	Encodes the P subunit of Photosystem I. About 25% of the TMP14 pool appeared to be phosphorylated, and this ratio is not affected by light. Contains seven phosphorylation sites on threonine residue and chloroplast targeting signal. Located in the proximity of PSI-L, -H and -O subunits.	5e-15	+	19243776	19243996	0	2	109,21,	0,199	-14.3	-13.3	1.49	-434	-434	0.77
2	19262023	19262134	AT2G46870	NGA1	NA	5.1e-09	+	19262023	19262134	0	1	111,	0	-8.29	-7.69	1.82	-3.62	-4.29	0.761
2	19286049	19286280	AT2G46930	NA	NA	1.3e-17	+	19286049	19286280	0	1	231,	0	-16.9	-15.7	12.4	-2.36	-2.86	0.344
2	19423838	19424029	AT2G47310	NA	NA	1.5e-07	+	19423838	19424029	0	1	191,	0	-6.82	-6.31	2	-4.49	-5.25	1.09
2	19437886	19438006	AT2G47360	NA	NA	2.6e-08	+	19437886	19438006	0	1	120,	0	-7.58	-7.02	2.28	-7.96	-9.02	1.43
2	19438382	19438463	AT2G47360	NA	NA	1.5e-05	+	19438382	19438463	0	1	81,	0	-4.82	-4.42	1.35	-11	-12.3	2.61
2	19447026	19447265	AT2G47400	CP12	CP12-1 encodes a small peptide found in the chloroplast stroma. It belongs to the CP12 gene family thought to be involved in the formation of a supramolecular complex with glyceraldehyde-3-phosphate dehydrogenase (GAPDH) and phosphoribulokinase (PRK) embedded in the Calvin cycle.	4e-13	+	19447026	19447265	0	1	239,	0	-12.4	-11.5	2.79	-6.54	-7.5	0.522
2	19470541	19470880	AT2G47440	NA	NA	5e-05	+	19470541	19470880	0	1	339,	0	-4.3	-3.91	2.1	-434	-434	1.51
2	19496435	19496536	AT2G47500	NA	NA	1.7e-06	+	19496435	19496536	0	1	101,	0	-5.77	-5.32	1.95	-1.5	-1.86	0.648
2	19501948	19502248	AT2G47510	FUM1	Encodes a mitochondrial-localized protein. The FUM1 gene appears to be essential, suggesting that FUM1 may play a crucial role as a fumarase in the tricarboxylic acid cycle.	3.2e-25	+	19501948	19502248	0	1	300,	0	-24.5	-23	21.8	-1.41	-1.76	0.141
2	19522161	19522311	AT2G47590	PHR2	photolyase/blue light photoreceptor PHR2 (PHR2) mRNA,	5.1e-06	+	19522161	19522311	0	1	150,	0	-5.29	-4.87	2.42	-8.27	-9.37	0.682
2	19558384	19558657	AT2G47730	ATGSTF5	Encodes glutathione transferase belonging to the phi class of GSTs. Naming convention according to Wagner et al. (2002).	4e-22	+	19558384	19558657	0	2	122,49,	0,224	-21.4	-20	1.43	-434	-434	0.585
2	19601822	19601953	AT2G47860	SETH6	NA	2.5e-16	+	19601822	19601953	0	1	131,	0	-15.6	-14	1.83	-1.4	-1.74	1.29
2	19608703	19608871	AT2G47890	NA	NA	4e-11	+	19608703	19608871	0	2	12,78,	0,90	-10.4	-9.68	2.17	-9.26	-10.4	1.21
2	19614842	19614932	AT2G47910	CRR6	Encodes a chloroplast thylakoid membrane protein. Required for the assembly/accumulation of the NAD(P)H dehydrogenase complex of the photosynthetic electron transport chain.	1.3e-09	+	19614842	19614932	0	1	90,	0	-8.87	-8.21	1.27	-1.68	-2.07	0.526
2	19625667	19626093	AT2G47960	NA	NA	6.3e-16	+	19625667	19626093	0	2	253,57,	0,369	-15.2	-14.1	3.78	-434	-434	1.3
2	19629634	19629814	AT2G47970	NA	NA	6.6e-10	+	19629634	19629814	0	1	180,	0	-9.18	-8.51	1.76	-5.12	-5.95	0.522
2	19629963	19630133	AT2G47970	NA	NA	6.6e-10	+	19629963	19630133	0	1	170,	0	-9.18	-8.51	1.51	-434	-434	1.31
2	19630172	19630431	AT2G47970	NA	NA	6.6e-10	+	19630172	19630431	0	1	259,	0	-9.18	-8.51	1.84	-1.37	-1.7	0.241
2	19637478	19637588	AT2G09975	NA	NA	1.3e-07	+	19637478	19637588	0	1	110,	0	-6.89	-6.38	1.41	-2.62	-3.17	0.892
2	19641780	19642070	AT2G48010	RKF3	receptor-like serine/threonine kinase (RKF3)	2.8e-07	+	19641780	19642070	0	1	290,	0	-6.55	-6.06	2.6	-2.57	-3.11	0.602
2	19678892	19678993	AT2G48110	MED33B	Encodes a novel protein of unknown function with homologs in non-seed plants. Sequence analysis predicts membrane spanning domains and a putative protein-protein interaction domain. Semi-dominant mutations display defects in phenylpropanoid accumulation suggesting a role in phenylpropanoid metabolism.	4.6e-06	+	19678892	19678993	0	1	101,	0	-5.34	-4.53	2.56	-1.97	-2.41	1.76
2	19687112	19687446	AT2G48140	EDA4	NA	5e-12	+	19687112	19687446	0	2	53,196,	0,138	-11.3	-10.4	1.75	-434	-434	1.09
2	96363	96504	AT2G01140	AtFBA3	NA	8.7e-10	-	96363	96504	0	1	141,	0	-9.06	-8.4	1.44	-434	-434	0.92
2	142696	142941	AT2G01275	NA	NA	1e-08	-	142696	142941	0	2	93,68,	0,177	-7.98	-6.96	2.33	-5.05	-5.87	1.28
2	175388	175489	AT2G01410	NA	NA	0.00011	-	175388	175489	0	1	101,	0	-3.97	-3.58	2.3	-3.69	-4.36	0.892
2	175558	175669	AT2G01410	NA	NA	0.00014	-	175558	175669	0	1	111,	0	-3.86	-3.47	1.76	-3.24	-3.86	0.742
2	175917	176128	AT2G01410	NA	NA	2.1e-06	-	175917	176128	0	1	211,	0	-5.68	-5.24	3.06	-434	-434	1.23
2	176206	176287	AT2G01410	NA	NA	0.0005	-	176206	176287	0	1	81,	0	-3.3	-2.91	1.38	-1.49	-1.85	0.503
2	182934	183145	AT2G01420	ATPIN4	Encodes a putative auxin efflux carrier that is localized in developing and mature root meristems. It is involved in the maintenance of embryonic auxin gradients. A role for AtPIN4 in generating a sink for auxin below the quiescent center of the root meristem that is essential for auxin distribution and patterning is proposed. In the root, PIN4 is detected around the quiescent center and cells su…	3.1e-10	-	182934	183145	0	1	211,	0	-9.51	-8.81	2.6	-434	-434	1.18
2	213273	213546	AT2G01470	ATSEC12	Sec12p-like protein (GTP exchange protein) that functionally complements yeast sec12 null mutant. Protein is localized to the ER.	1.6e-14	-	213273	213546	0	2	48,92,	0,181	-13.8	-12.8	2.66	-13.8	-15.3	1.76
2	279441	279651	AT2G01630	NA	NA	4.1e-09	-	279441	279651	0	1	210,	0	-8.39	-7.77	3.05	-3.9	-4.59	0.814
2	286200	286340	AT2G01650	PUX2	encodes a peripheral membrane protein that contains UBX domain and interacts with AtCDC48 in vitro and co-fractionates with membrane-associated but not soluble AtCDC48 in vivo.	1.3e-08	-	286200	286340	0	1	140,	0	-7.89	-7.31	1.65	-7.87	-8.93	0.865
2	291889	292079	AT2G01660	PDLP6	Encodes a plasmodesmal protein that may be involved in the intercellular movement of molecules through the plasmodesmata. The protein has two DUF26 domains and a single transmembrane domain.	6.9e-07	-	291889	292079	0	1	190,	0	-6.16	-5.29	2.27	-3.47	-4.12	1.14
2	313615	313715	AT2G01690	NA	NA	2.2e-09	-	313615	313715	0	1	100,	0	-8.66	-8.02	2.52	-4.82	-5.62	1.18
2	360564	360664	AT2G01820	NA	NA	6.3e-11	-	360564	360664	0	1	100,	0	-10.2	-9.43	1.46	-1.9	-2.33	0.381
2	360683	360854	AT2G01820	NA	NA	6.3e-11	-	360683	360854	0	1	171,	0	-10.2	-9.43	1.58	-1.32	-1.65	0.306
2	553384	553774	AT2G02160	NA	NA	1.6e-13	-	553384	553774	0	1	390,	0	-12.8	-11.8	5.29	-2.51	-3.04	0.467
2	553803	554203	AT2G02160	NA	NA	1.6e-13	-	553803	554203	0	1	400,	0	-12.8	-11.8	2.53	-14.4	-16	0.657
2	590521	590701	AT2G02230	AtPP2-B1	NA	2.5e-11	-	590521	590701	0	1	180,	0	-10.6	-9.82	3.5	-1.79	-2.2	0.621
2	764974	765154	AT2G02730	NA	NA	3.2e-11	-	764974	765154	0	1	180,	0	-10.5	-9.71	5.33	-1.49	-1.85	0.908
2	900756	900936	AT2G03050	EMB93	A locus involved in embryogenesis. Mutations in this locus result in embryo lethality.	3.6e-08	-	900756	900936	0	1	180,	0	-7.44	-6.89	2.84	-2.61	-3.15	0.783
2	917661	918046	AT2G03090	ATEXP15	member of Alpha-Expansin Gene Family. Naming convention from the Expansin Working Group (Kende et al, 2004. Plant Mol Bio). Involved in the formation of nematode-induced syncytia in roots of Arabidopsis thaliana.	8.3e-06	-	917661	918046	0	2	6,144,	0,241	-5.08	-4.29	1.44	-2.79	-3.36	0.871
2	1006375	1006465	AT2G03310	NA	NA	4.2e-06	-	1006375	1006465	0	1	90,	0	-5.38	-4.57	3.17	-3.03	-3.62	4.42
2	1035653	1035859	AT2G03420	NA	NA	2.5e-47	-	1035653	1035859	0	2	2,109,	0,97	-46.6	-44.5	1.45	-5.1	-5.93	0.759
2	1037395	1037516	AT2G03430	NA	NA	2.8e-09	-	1037395	1037516	0	1	121,	0	-8.55	-7.92	2.35	-3.47	-4.12	0.897
2	1338927	1339109	AT2G04050	NA	NA	2.2e-07	-	1338927	1339109	0	2	6,85,	0,97	-6.66	-5.75	1.83	-3.95	-4.66	1.45
2	1378809	1378890	AT2G04100	NA	NA	7.6e-06	-	1378809	1378890	0	1	81,	0	-5.12	-4.7	1.25	-1.72	-2.12	1.16
2	1481740	1481910	AT2G04280	NA	NA	3.2e-11	-	1481740	1481910	0	1	170,	0	-10.5	-9.75	1.83	-5.54	-6.41	0.429
2	1611142	1611318	AT2G04620	NA	NA	1.8e-05	-	1611142	1611318	0	2	16,124,	0,52	-4.74	-4.34	1.64	-2.78	-3.34	0.796
2	1705416	1705617	AT2G04852	NA	NA	3.5e-09	-	1705416	1705617	0	1	201,	0	-8.46	-7.84	3.42	-8.14	-9.22	1.12
2	1845691	1845782	AT2G05120	NA	NA	0.00012	-	1845691	1845782	0	1	91,	0	-3.91	-3.18	1.41	-1.54	-1.9	0.876
2	2216549	2217079	AT2G05810	NA	NA	7.9e-14	-	2216549	2217079	0	1	530,	0	-13.1	-12.2	3.8	-1.86	-2.28	0.239
2	2271932	2272202	AT2G05920	NA	NA	2.4e-09	-	2271932	2272202	0	1	270,	0	-8.62	-7.99	2.21	-5.75	-6.63	0.399
2	2436456	2436567	AT2G06210	ELF8	Encodes a yeast CTR9 homolog that is involved in the control of flowering time by elevating FLC expression to a level that creates the vernalization-responsive, winter-annual habit. Yeast CTR9 is a component of a five-member PAF1 complex that associates with RNA pol II and is thought to regulate gene expression by recruiting SET1 (a histone 3 Lys 4 [H3-K4] methyl transferase) to the initially tra…	1e-06	-	2436456	2436567	0	1	111,	0	-6	-5.54	2.21	-4.06	-4.78	0.923
2	3054515	3055089	AT2G07360	NA	NA	1.8e-06	-	3054515	3055089	0	2	54,47,	0,527	-5.75	-5.3	1.78	-8.1	-9.19	1.22
2	4315371	4315611	AT2G10950	NA	NA	4e-11	-	4315371	4315611	0	1	240,	0	-10.4	-9.61	6.27	-1.93	-2.36	0.0984
2	4317642	4317812	AT2G10950	NA	NA	3.5e-09	-	4317642	4317812	0	1	170,	0	-8.45	-7.83	1.91	-4.73	-5.51	0.659
2	5539295	5539535	AT2G13360	AGT	Encodes a peroxisomal photorespiratory enzyme that catalyzes transamination reactions with multiple substrates. It is involved in photorespiration.	1.3e-44	-	5539295	5539535	0	1	240,	0	-43.9	-41.8	8.88	-5.56	-6.43	0.274
2	5547520	5547690	AT2G13370	CHR5	NA	2.5e-05	-	5547520	5547690	0	2	83,8,	0,162	-4.61	-4.21	1.34	-1.95	-2.38	1
2	6408736	6408967	AT2G14910	NA	NA	7.9e-10	-	6408736	6408967	0	1	231,	0	-9.1	-8.43	1.97	-434	-434	0.928
2	6481973	6482355	AT2G15000	NA	NA	3.2e-13	-	6481973	6482355	0	2	16,194,	0,188	-12.5	-11.6	2.42	-5.52	-6.38	0.544
2	6667429	6667519	AT2G15320	NA	NA	1.6e-12	-	6667429	6667519	0	1	90,	0	-11.8	-11	1.33	-3.49	-4.14	0.811
2	6743796	6743907	AT2G15440	NA	NA	1.9e-05	-	6743796	6743907	0	1	111,	0	-4.72	-3.96	2.5	-3.01	-3.6	2.28
2	6791877	6792889	AT2G15570	ATHM3	chloroplast protein similar to prokaryotic thioredoxin.	6.9e-09	-	6791877	6792889	0	2	1,189,	0,823	-8.16	-7.56	2.71	-14.4	-16	0.931
2	6833337	6833498	AT2G15690	NA	NA	4.1e-06	-	6833337	6833498	0	1	161,	0	-5.39	-4.96	1.56	-2.67	-3.22	0.478
2	6891079	6891319	AT2G15820	OTP51	Encodes a protein that promotes splicing of type II introns. otp51 mutants fail to splice intron 2 of plastid ycf3 transcripts, a factor required for the assembly of Photosystem I. Therefore, homozygous otp51 mutants have profound photosynthetic defects and can only survive in sucrose-supplemented in vitro cultures under low light conditions. OTP51 may also be involved in splicing several other t…	4.7e-10	-	6891079	6891319	0	1	240,	0	-9.33	-8.64	2.79	-7.08	-8.08	0.792
2	6907638	6907719	AT2G15860	NA	NA	1.7e-07	-	6907638	6907719	0	1	81,	0	-6.77	-6.26	1.32	-1.91	-2.34	0.754
2	6918113	6918713	AT2G15880	NA	NA	1.3e-08	-	6918113	6918713	0	1	600,	0	-7.9	-7.32	3.38	-434	-434	1.25
2	6983955	6984216	AT2G16070	PDV2	An integral outer envelope membrane protein (its homolog in A thaliana PDV1), component of the plastid division machinery. Similar to ARC6, PDV2 localizes to a continuous ring at the division site in wild-type plants. PDV1 and PDV2 are required for localization of ARC5 at the chloroplast division site.	8.5e-08	-	6983955	6984216	0	1	261,	0	-7.07	-6.55	3.76	-2.78	-3.34	0.0224
2	6985349	6985470	AT2G16070	PDV2	An integral outer envelope membrane protein (its homolog in A thaliana PDV1), component of the plastid division machinery. Similar to ARC6, PDV2 localizes to a continuous ring at the division site in wild-type plants. PDV1 and PDV2 are required for localization of ARC5 at the chloroplast division site.	4.1e-09	-	6985349	6985470	0	1	121,	0	-8.39	-7.78	2.7	-2.2	-2.68	0.824
2	7130341	7130471	AT2G16440	MCM4	NA	4.4e-08	-	7130341	7130471	0	1	130,	0	-7.36	-6.82	2.22	-6.29	-7.23	1.22
2	7137973	7138184	AT2G16485	NERD	NA	1.2e-06	-	7137973	7138184	0	1	211,	0	-5.93	-5.48	2.12	-3.43	-4.08	0.617
2	7143384	7143845	AT2G16485	NERD	NA	5.1e-06	-	7143384	7143845	0	1	461,	0	-5.29	-4.87	3.83	-1.81	-2.22	0.0955
2	7181987	7182117	AT2G16570	ASE1	Amidophosphoribosyltransferase (ATase: EC 2.4.2.14) is a key enzyme in the pathway of purine nucleotide biosynthesis	9.5e-07	-	7181987	7182117	0	1	130,	0	-6.02	-5.16	1.67	-2.59	-3.12	1.29
2	7184570	7184660	AT2G16580	SAUR8	NA	1.3e-11	-	7184570	7184660	0	1	90,	0	-10.9	-9.61	2.5	-2.54	-3.07	4.56
2	7217532	7217623	AT2G16650	PRORP2	NA	1.1e-06	-	7217532	7217623	0	1	91,	0	-5.96	-5.1	2.1	-3.03	-3.62	2.14
2	7323869	7324140	AT2G16900	NA	NA	5.2e-10	-	7323869	7324140	0	1	271,	0	-9.28	-8.6	3.07	-5.11	-5.94	0.561
2	7495523	7495713	AT2G17230	EXL5	NA	4e-15	-	7495523	7495713	0	1	190,	0	-14.4	-13.4	1.47	-10.9	-12.2	0.886
2	7522707	7522958	AT2G17300	NA	NA	3.2e-13	-	7522707	7522958	0	1	251,	0	-12.5	-11.5	3.81	-8.82	-9.96	0.946
2	7545994	7546234	AT2G17350	NA	NA	1.3e-09	-	7545994	7546234	0	1	240,	0	-8.87	-8.22	1.81	-1.61	-1.99	0.319
2	7576876	7577167	AT2G17450	RHA3A	Encodes a putative RING-H2 finger protein RHA3a.	6.3e-15	-	7576876	7577167	0	1	291,	0	-14.2	-13.2	2.79	-434	-434	1.36
2	7742949	7743250	AT2G17820	AHK1	Encodes a member of the histidine kinase family.	1.2e-07	-	7742949	7743250	0	1	301,	0	-6.93	-6.42	3.43	-3.49	-4.14	0.193
2	7767491	7767691	AT2G17880	DJC24	NA	1.1e-10	-	7767491	7767691	0	1	200,	0	-9.97	-9.24	2.52	-1.34	-1.67	0.417
2	7797816	7797917	AT2G17930	NA	NA	0.00018	-	7797816	7797917	0	1	101,	0	-3.75	-3.36	2.13	-1.41	-1.75	0.754
2	7820164	7820341	AT2G17970	NA	NA	2.8e-06	-	7820164	7820341	0	2	13,77,	0,100	-5.55	-4.73	1.55	-1.7	-2.09	1.4
2	7821783	7821991	AT2G07015	NA	NA	8.1e-09	-	7821783	7821991	0	1	208,	0	-8.09	-7.5	2.56	-1.95	-2.38	0.364
2	7971196	7971447	AT2G18350	AtHB24	NA	5.4e-10	-	7971196	7971447	0	1	251,	0	-9.27	-8.59	1.63	-1.73	-2.12	0.419
2	7996428	7996529	AT2G18440	NA	NA	2.5e-11	-	7996428	7996529	0	1	101,	0	-10.6	-9.83	1.77	-12.8	-14.2	0.731
2	8031258	8031948	AT2G18510	emb2444	NA	1e-14	-	8031258	8031948	0	1	690,	0	-14	-13	8.34	-8.35	-9.45	0.155
2	8266808	8266938	AT2G19090	NA	NA	1.1e-05	-	8266808	8266938	0	1	130,	0	-4.96	-4.18	2.17	-2.19	-2.67	1.72
2	8314438	8314539	AT2G19170	SLP3	Encodes a novel subtilisin-like serine protease.	1.1e-06	-	8314438	8314539	0	1	101,	0	-5.96	-5.51	2.25	-4.07	-4.78	1.12
2	8375665	8375826	AT2G19340	NA	NA	8.5e-10	-	8375665	8375826	0	1	161,	0	-9.07	-8.4	1.97	-4.13	-4.86	0.753
2	8470700	8470870	AT2G19570	AT-CDA1	Encodes a cytidine deaminase that deaminates cytidine and deoxycytidine and is competitively inhibited by cytosine-containing compounds.	3.2e-17	-	8470700	8470870	0	1	170,	0	-16.5	-15.4	2.49	-3.02	-3.61	0.494
2	8471087	8471316	AT2G19570	AT-CDA1	Encodes a cytidine deaminase that deaminates cytidine and deoxycytidine and is competitively inhibited by cytosine-containing compounds.	3.2e-17	-	8471087	8471316	0	1	229,	0	-16.5	-15.4	1.38	-434	-434	0.817
2	8523447	8523548	AT2G19780	NA	NA	2.7e-07	-	8523447	8523548	0	1	101,	0	-6.57	-6.08	1.62	-5.95	-6.86	1.25
2	8557814	8558382	AT2G19830	SNF7.2	NA	1.9e-09	-	8557814	8558382	0	3	190,178,10,	0,285,558	-8.71	-8.07	22.7	-1.81	-2.22	0.277
2	8689291	8689422	AT2G20120	COV1	Encodes an integral membrane protein of unknown function, highly conserved between plants and bacteria; is likely to be involved in a mechanism that negatively regulates the differentiation of vascular tissue in the stem. Mutants display a dramatic increase in vascular tissue development in the stem in place of the interfascicular region that normally separates the vascular bundles.	2.8e-07	-	8689291	8689422	0	1	131,	0	-6.55	-6.07	2.71	-4.39	-5.14	0.897
2	8711628	8711829	AT2G20190	ATCLASP	Encodes a microtubule-associated protein that is involved in both cell division and cell expansion. It likely promotes microtubule stability.	3.2e-30	-	8711628	8711829	0	1	201,	0	-29.5	-27.8	11.1	-1.57	-1.93	0.68
2	8756200	8756390	AT2G20300	ALE2	Encodes ABNORMAL LEAF SHAPE 2 (ALE2), a receptor-like protein kinase (RLK) with a cluster of basic amino acid residues followed by a cysteine-containing sequence in the putative extracellular domain. Function together with ACR4 (Arabidopsis homolog of the Crinkly4) and ALE1 in positively regulating protoderm-specific gene expression and for the formation of leafy organs. ale2 mutants have various…	4.3e-06	-	8756200	8756390	0	1	190,	0	-5.37	-4.94	3.86	-1.35	-1.68	0.587
2	8835159	8835319	AT2G20500	NA	NA	5e-11	-	8835159	8835319	0	1	160,	0	-10.3	-9.53	4.56	-3.34	-3.98	1.47
2	8928219	8928330	AT2G20720	NA	NA	8.3e-06	-	8928219	8928330	0	1	111,	0	-5.08	-4.29	2.25	-4.47	-5.23	2.76
2	8929402	8929503	AT2G20720	NA	NA	4.2e-07	-	8929402	8929503	0	1	101,	0	-6.38	-5.49	1.82	-2.1	-2.56	0.84
2	8942958	8943566	AT2G20760	NA	NA	1e-11	-	8942958	8943566	0	1	608,	0	-11	-10.2	14.7	-1.43	-1.78	0.321
2	8948728	8948859	AT2G20780	NA	NA	3.2e-08	-	8948728	8948859	0	1	131,	0	-7.5	-6.95	1.74	-13.1	-14.5	1.44
2	8988661	8988778	AT2G07345	NA	NA	7.9e-12	-	8988661	8988778	0	1	117,	0	-11.1	-10.2	1.96	-11.1	-12.4	1.2
2	9001500	9001678	AT2G20930	NA	NA	2.3e-09	-	9001500	9001678	0	2	25,55,	0,123	-8.63	-8	1.34	-4.19	-4.92	0.723
2	9011463	9011683	AT2G20980	MCM10	Similar to MCM10, which in other organism was shown to be involved in the initiation of DNA replication.	6.6e-07	-	9011463	9011683	0	1	220,	0	-6.18	-5.71	4.29	-2.6	-3.14	1.34
2	9037024	9037354	AT2G21060	ATCSP4	glycine-rich protein (AtGRP2b)	3.2e-11	-	9037024	9037354	0	1	330,	0	-10.5	-9.75	69.2	-1.38	-1.72	0.436
2	9072500	9073159	AT2G21170	PDTPI	Encodes a plastidic triose phosphate isomerase. Mutants with reduced pdTPI levels have difficulty transitioning from heterotrophic to autotrophic growth. The related phenotypes, such as chlorosis in light-grown seedlings may result from an accumulation of dihydroxyacetone phosphate (DHAP) and methylglyoxal (MG) in these mutants. Both splice variants appear to be expressed, but the At2g21170.2 var…	1.1e-07	-	9072500	9073159	0	2	2,248,	0,411	-6.96	-6.45	3.15	-434	-434	0.888
2	9095275	9095445	AT2G21230	NA	NA	3.5e-08	-	9095275	9095445	0	1	170,	0	-7.45	-6.9	1.75	-8.5	-9.62	1.14
2	9095784	9096084	AT2G21230	NA	NA	2e-12	-	9095784	9096084	0	1	300,	0	-11.7	-10.8	2.49	-434	-434	1.25
2	9115009	9115282	AT2G21300	NA	NA	4.2e-07	-	9115009	9115282	0	2	102,89,	0,184	-6.38	-5.9	2.6	-9.54	-10.7	0.846
2	9206217	9206699	AT2G21490	LEA	NA	2.3e-07	-	9206217	9206699	0	2	201,7,	0,475	-6.63	-6.14	5	-1.69	-2.08	0.258
2	9303129	9303259	AT2G21820	NA	NA	8.5e-08	-	9303129	9303259	0	1	130,	0	-7.07	-6.55	1.75	-1.6	-1.97	0.493
2	9353640	9353939	AT2G21950	SKIP6	Encodes an SKP1 interacting partner (SKIP6).	2.6e-06	-	9353640	9353939	0	1	299,	0	-5.59	-5.16	2.42	-3.89	-4.58	0.584
2	9354336	9354595	AT2G21950	SKIP6	Encodes an SKP1 interacting partner (SKIP6).	4.7e-09	-	9354336	9354595	0	1	259,	0	-8.33	-7.72	1.57	-9.56	-10.8	0.684
2	9357390	9357668	AT2G21970	44076	stress enhanced protein 2 (SEP2) chlorophyll a/b-binding protein	0.00021	-	9357390	9357668	0	2	67,133,	0,145	-3.67	-3.28	1.96	-434	-434	1.36
2	9460210	9460370	AT2G22250	AAT	Encodes a prokaryotic-type plastidic aspartate aminotransferase with glutamate/aspartate-prephenate aminotransferase (PAT) activity.	2.6e-09	-	9460210	9460370	0	1	160,	0	-8.59	-7.96	2	-8.31	-9.42	1.18
2	9538554	9538754	AT2G22470	AGP2	Encodes arabinogalactan-protein (AGP2).	5e-15	-	9538554	9538754	0	1	200,	0	-14.3	-13.3	1.77	-13.1	-14.6	0.537
2	9564120	9564221	AT2G22500	ATPUMP5	Encodes one of the mitochondrial dicarboxylate carriers (DIC): DIC1 (AT2G22500), DIC2 (AT4G24570), DIC3 (AT5G09470).	0.00011	-	9564120	9564221	0	1	101,	0	-3.97	-3.58	1.31	-434	-434	1.22
2	9650128	9650209	AT2G22690	NA	NA	4.9e-07	-	9650128	9650209	0	1	81,	0	-6.31	-5.83	1.55	-1.48	-1.83	0.689
2	9826618	9826828	AT2G23070	NA	NA	1.3e-12	-	9826618	9826828	0	1	210,	0	-11.9	-11	3.2	-8.41	-9.53	0.684
2	9839434	9839565	AT2G23100	NA	NA	5.9e-05	-	9839434	9839565	0	1	131,	0	-4.23	-3.84	1.89	-2.44	-2.95	1.21
2	9858488	9858628	AT2G23150	ATNRAMP3	Encodes a member of the Nramp2 metal transporter family; like its homolog Atnramp4, localized in vacuolar membrane. Seedlings of double mutant, atnramp3-1 atnramp4-1, were arrested at early germination.	1.4e-06	-	9858488	9858628	0	1	140,	0	-5.85	-5.4	1.64	-1.41	-1.75	0.576
2	9904884	9905204	AT2G23290	AtMYB70	Member of the R2R3 factor gene family.	5e-12	-	9904884	9905204	0	1	320,	0	-11.3	-10.5	3.05	-4.6	-5.37	0.543
2	9905283	9905553	AT2G23290	AtMYB70	Member of the R2R3 factor gene family.	5e-12	-	9905283	9905553	0	1	270,	0	-11.3	-10.5	3.69	-6.19	-7.12	1
2	9963505	9963596	AT2G23390	NA	NA	9.5e-08	-	9963505	9963596	0	1	91,	0	-7.02	-6.5	1.85	-8.89	-10	1.65
2	9977221	9977782	AT2G23430	ICK1	Encodes a cyclin-dependent kinase inhibitor protein that functions as a negative regulator of cell division and promoter of endoreduplication. A member of seven KRP genes found in Arabidopsis thaliana. Differential expression patterns for distinct KRPs were revealed by in situ hybridization. Both SKP2b and RKP appear to be involved in the degradation of KRP1.	7.8e-09	-	9977221	9977782	0	3	247,44,59,	0,365,502	-8.11	-7.51	2.49	-9.89	-11.1	0.827
2	10063453	10063604	AT2G23670	YCF37	NA	5.6e-06	-	10063453	10063604	0	1	151,	0	-5.25	-4.83	3.98	-7.44	-8.48	0.815
2	10112538	10112618	AT2G23760	BLH4	Encodes a member of the BEL family of homeodomain proteins. Plants doubly mutant for saw1/saw2 (blh2/blh4) have serrated leaves. BP is expressed in the serrated leaves, therefore saw2 and saw1 may act redundantly to repress BP in leaves.	6.5e-07	-	10112538	10112618	0	1	80,	0	-6.19	-5.73	1.36	-1.54	-1.91	0.535
2	10127098	10127259	AT2G23790	NA	NA	1.1e-09	-	10127098	10127259	0	1	161,	0	-8.94	-8.28	1.97	-1.31	-1.63	0.234
2	10225304	10225414	AT2G24050	eIFiso4G2	Encodes a putative eukaryotic translation initiation factor.	1.1e-08	-	10225304	10225414	0	1	110,	0	-7.96	-7.38	3.73	-1.95	-2.39	1.37
2	10254291	10254531	AT2G24120	PDE319	NA	4.6e-10	-	10254291	10254531	0	1	240,	0	-9.34	-8.65	2.68	-2.4	-2.91	0.668
2	10265958	10266078	AT2G24150	HHP3	heptahelical transmembrane protein HHP3	7.9e-11	-	10265958	10266078	0	1	120,	0	-10.1	-9.35	1.49	-4.81	-5.61	0.628
2	10274837	10274918	AT2G24170	NA	NA	2.5e-06	-	10274837	10274918	0	1	81,	0	-5.6	-5.16	1.62	-2.14	-2.61	0.957
2	10286875	10287416	AT2G24200	LAP1	NA	3.2e-23	-	10286875	10287416	0	2	273,167,	0,374	-22.5	-21	9.9	-1.95	-2.38	0.154
2	10313244	10313394	AT2G24250	NA	NA	0.00089	-	10313244	10313394	0	1	150,	0	-3.05	-2.34	3.4	-2.74	-3.3	2.39
2	10319781	10319922	AT2G24260	LRL1	Encodes a basic helix-loop-helix (bHLH) protein that regulates root hair development. One of the three Arabidopsis homologs of the Lotus japonicus ROOTHAIRLESS1 (LjRHL1) gene: At2g24260 (AtLRL1), At4g30980 (AtLRL2), and At5g58010 (AtLRL3).	6.3e-20	-	10319781	10319922	0	1	141,	0	-19.2	-17.9	1.97	-6.4	-7.35	0.78
2	10321983	10322124	AT2G24260	LRL1	Encodes a basic helix-loop-helix (bHLH) protein that regulates root hair development. One of the three Arabidopsis homologs of the Lotus japonicus ROOTHAIRLESS1 (LjRHL1) gene: At2g24260 (AtLRL1), At4g30980 (AtLRL2), and At5g58010 (AtLRL3).	6.3e-20	-	10321983	10322124	0	1	141,	0	-19.2	-17.9	1.62	-4.53	-5.3	0.642
2	10347898	10348019	AT2G24330	NA	NA	1.6e-06	-	10347898	10348019	0	1	121,	0	-5.8	-5.35	1.66	-1.58	-1.95	0.448
2	10383814	10383964	AT2G24430	ANAC038	NA	5.8e-06	-	10383814	10383964	0	1	150,	0	-5.24	-4.82	2.06	-2.87	-3.44	0.796
2	10401247	10401531	AT2G24500	FZF	Encodes a C2H2 zinc finger protein FZF.	3e-10	-	10401247	10401531	0	2	168,33,	0,251	-9.53	-8.83	3.62	-6.85	-7.83	0.945
2	10427042	10427541	AT2G24545	NA	NA	1.3e-13	-	10427042	10427541	0	1	499,	0	-12.9	-11.9	3.36	-2.39	-2.89	0.242
2	10445017	10445357	AT2G24580	NA	NA	3.2e-13	-	10445017	10445357	0	1	340,	0	-12.5	-11.6	6.27	-1.82	-2.23	0.187
2	10454243	10454344	AT2G24600	NA	NA	4.9e-06	-	10454243	10454344	0	1	101,	0	-5.31	-4.51	1.69	-5.47	-6.33	2.37
2	10471345	10471485	AT2G24630	ATCSLC08	encodes a gene similar to cellulose synthase	4.7e-06	-	10471345	10471485	0	1	140,	0	-5.33	-4.91	5.4	-4.13	-4.85	2.1
2	10543456	10543556	AT2G24755	NA	NA	1.4e-05	-	10543456	10543556	0	1	100,	0	-4.85	-4.08	2.67	-5.99	-6.9	2.35
2	10656951	10657262	AT2G25050	NA	NA	1.2e-06	-	10656951	10657262	0	1	311,	0	-5.91	-5.46	2.5	-3.01	-3.6	0.677
2	10725055	10725265	AT2G25180	ARR12	Encodes an Arabidopsis response regulator (ARR) protein that acts in concert with other type-B ARRs in the cytokinin signaling pathway.	6e-08	-	10725055	10725265	0	1	210,	0	-7.22	-6.68	1.7	-1.73	-2.13	0.388
2	10767795	10767966	AT2G25290	Phox1	NA	6.9e-06	-	10767795	10767966	0	1	171,	0	-5.16	-4.37	3.12	-1.66	-2.04	0.65
2	10778578	10779125	AT2G25310	NA	NA	2.3e-06	-	10778578	10779125	0	3	10,47,103,	0,207,444	-5.63	-5.19	2.42	-434	-434	1.54
2	10835170	10835261	AT2G25460	NA	NA	1.5e-05	-	10835170	10835261	0	1	91,	0	-4.82	-4.05	1.8	-2.55	-3.08	1.3
2	10903353	10903494	AT2G25620	AtDBP1	Encodes DBP1, a member of the DBP factors (DNA-binding protein phosphatases) featuring sequence-specific DNA-binding and protein phosphatase activity. DBP1 is involved in plant-potyvirus interactions. Loss-of-function of DBP1 renders resistance to potyviruses.	1e-12	-	10903353	10903494	0	1	141,	0	-12	-11.1	1.71	-13	-14.4	0.887
2	10928854	10929884	AT2G25670	NA	NA	1.9e-10	-	10928854	10929884	0	2	587,231,	0,799	-9.72	-9	6.97	-6.51	-7.47	0.174
2	10986278	10986545	AT2G25760	NA	NA	1.1e-08	-	10986278	10986545	0	2	129,41,	0,226	-7.96	-7.37	1.65	-1.63	-2	0.264
2	10986644	10986796	AT2G25760	NA	NA	1.1e-08	-	10986644	10986796	0	2	79,12,	0,140	-7.96	-7.37	1.56	-3.92	-4.62	0.743
2	11009550	11009661	AT2G25800	NA	NA	4e-05	-	11009550	11009661	0	1	111,	0	-4.4	-4	2.68	-8.1	-9.18	0.967
2	11065894	11066034	AT2G25940	ALPHA-VPE	Encodes a vacuolar processing enzyme belonging to a novel group of cysteine proteinases that is expressed in vegetative organs and is upregulated in association with various types of cell death and under stressed conditions.	1.4e-09	-	11065894	11066034	0	1	140,	0	-8.84	-8.19	3.54	-2.55	-3.08	1.38
2	11072159	11072249	AT2G25970	NA	NA	6.2e-08	-	11072159	11072249	0	1	90,	0	-7.21	-6.67	1.51	-434	-434	1.62
2	11075485	11075635	AT2G25970	NA	NA	1.3e-07	-	11075485	11075635	0	1	150,	0	-6.87	-6.36	1.69	-10.1	-11.4	0.846
2	11117951	11118162	AT2G26100	NA	NA	1.1e-09	-	11117951	11118162	0	1	211,	0	-8.95	-8.29	2.6	-3.05	-3.65	0.582
2	11209691	11209812	AT2G26330	ER	Homologous to receptor protein kinases. Involved in specification of organs originating from the shoot apical meristem. Contains a cytoplasmic protein kinase catalytic domain, a transmembrane region, and an extracellular leucine-rich repeat. ER has been identified as a quantitative trait locus for transpiration efficiency by influencing epidermal and mesophyll development, stomatal density and po…	8.3e-10	-	11209691	11209812	0	1	121,	0	-9.08	-8.41	1.98	-4.45	-5.21	0.732
2	11345090	11345200	AT2G26680	NA	NA	1.3e-07	-	11345090	11345200	0	1	110,	0	-6.88	-6.37	1.43	-1.61	-1.99	0.337
2	11348544	11348635	AT2G26690	AtNPF6.2	NA	2e-27	-	11348544	11348635	0	1	91,	0	-26.7	-25	1.35	-434	-434	1.14
2	11394104	11394234	AT2G26740	ATSEH	Encodes a soluble epoxide hydrolase whose expression is induced by auxin and water stress.	9.3e-06	-	11394104	11394234	0	1	130,	0	-5.03	-4.61	1.38	-434	-434	0.885
2	11429148	11429278	AT2G26800	NA	NA	2.5e-11	-	11429148	11429278	0	1	130,	0	-10.6	-9.79	2.98	-3.86	-4.55	0.747
2	11679631	11679770	AT2G27290	NA	NA	3.5e-06	-	11679631	11679770	0	1	139,	0	-5.45	-5.02	2.75	-6.72	-7.69	0.83
2	11684069	11684468	AT2G27310	NA	NA	7.9e-12	-	11684069	11684468	0	1	399,	0	-11.1	-10.2	4.17	-2.1	-2.56	0.288
2	11758753	11759478	AT2G27510	ATFD3	NA	3.2e-08	-	11758753	11759478	0	2	8,73,	0,652	-7.5	-6.95	1.51	-6.61	-7.57	0.524
2	11776778	11777008	AT2G27580	NA	NA	1.6e-13	-	11776778	11777008	0	1	230,	0	-12.8	-11.8	2.39	-434	-434	1.43
2	11842934	11843141	AT2G27775	NA	NA	8.5e-09	-	11842934	11843141	0	2	53,57,	0,150	-8.07	-7.48	1.48	-4.58	-5.35	0.967
2	12134430	12134530	AT2G28380	DRB2	Encodes a cytoplasmic dsRNA-binding protein.	8.3e-09	-	12134430	12134530	0	1	100,	0	-8.08	-7.48	1.76	-8.15	-9.24	0.882
2	12180901	12181002	AT2G28490	NA	NA	8.9e-08	-	12180901	12181002	0	1	101,	0	-7.05	-6.1	2.5	-4.26	-4.99	3.04
2	12187955	12188075	AT2G28500	LBD11	NA	5.2e-07	-	12187955	12188075	0	1	120,	0	-6.28	-5.39	1.38	-1.41	-1.76	0.804
2	12199802	12199973	AT2G28510	NA	NA	2.9e-08	-	12199802	12199973	0	1	171,	0	-7.54	-6.98	1.67	-10.3	-11.5	0.835
2	12226104	12226294	AT2G28550	RAP2.7	NA	2.5e-11	-	12226104	12226294	0	1	190,	0	-10.6	-9.86	1.53	-434	-434	0.848
2	12226313	12226424	AT2G28550	RAP2.7	NA	2.5e-11	-	12226313	12226424	0	1	111,	0	-10.6	-9.86	1.13	-3.27	-3.9	0.381
2	12228344	12228435	AT2G28550	RAP2.7	NA	1.6e-08	-	12228344	12228435	0	1	91,	0	-7.8	-7.22	1.16	-6.67	-7.64	0.836
2	12301179	12301339	AT2G28670	ESB1	NA	2.1e-05	-	12301179	12301339	0	1	160,	0	-4.68	-4.28	2.16	-6.5	-7.46	1.18
2	12329741	12329990	AT2G28740	HIS4	histone 4	3.2e-11	-	12329741	12329990	0	1	249,	0	-10.5	-9.73	1.42	-8.6	-9.73	0.548
2	12354972	12355102	AT2G28790	NA	NA	4e-13	-	12354972	12355102	0	1	130,	0	-12.4	-11.5	2.43	-13.9	-15.4	1.57
2	12355250	12355430	AT2G28790	NA	NA	4e-13	-	12355250	12355430	0	1	180,	0	-12.4	-11.5	2.11	-9.21	-10.4	0.729
2	12358929	12359199	AT2G28800	ALB3	member of Chloroplast membrane protein ALBINO3 family. Similar to pea PPF1 and may play a role in plant senescence.	4.6e-07	-	12358929	12359199	0	1	270,	0	-6.34	-5.86	2.4	-434	-434	1.25
2	12407768	12407849	AT2G28890	PLL4	Encodes a protein phosphatase 2C like gene, similar to POL. Involved in leaf development. Knockout mutants have abnormally shaped leaves.	3.2e-06	-	12407768	12407849	0	1	81,	0	-5.49	-5.05	1.17	-6.21	-7.14	1.12
2	12416216	12416686	AT2G28910	CXIP4	Encodes a CAX-interacting protein (CXIP4). The gene product is located in the nucleus of GFP-CXIP4-expressing yeast cells. When transiently expressed in the tobacco leaves, GFP-CXIP4 locates to the nucleus as well as in discrete areas of the cytoplasm (which do not overlap with mitochondria).	2.3e-10	-	12416216	12416686	0	1	470,	0	-9.63	-8.92	6.89	-3.12	-3.73	0.227
2	12498200	12498371	AT2G29090	CYP707A2	Encodes a protein with ABA 8'-hydroxylase activity, involved in ABA catabolism. Member of the CYP707A gene family. This gene predominantly accumulates in dry seeds and is up-regulated immediately following imbibition. CYP707A2 appears to play a major role in the rapid decrease in ABA levels during early seed imbibition.	4.8e-10	-	12498200	12498371	0	1	171,	0	-9.32	-8.64	2.29	-434	-434	1.74
2	12547727	12547838	AT2G29190	APUM2	Encodes a member of the Arabidopsis Pumilio (APUM) proteins containing PUF domain (eight repeats of approximately 36 amino acids each). PUF proteins regulate both mRNA stability and translation through sequence-specific binding to the 3' UTR of target mRNA transcripts.	2.4e-06	-	12547727	12547838	0	1	111,	0	-5.62	-5.18	1.61	-1.34	-1.67	0.535
2	12618264	12618444	AT2G29420	ATGSTU7	Encodes glutathione transferase belonging to the tau class of GSTs. Naming convention according to Wagner et al. (2002). Induced by Salicylic acid. Independent of NPR1 for their induction by salicylic acid.	2.5e-12	-	12618264	12618444	0	1	180,	0	-11.6	-10.7	1.77	-3.26	-3.88	0.484
2	12624852	12624943	AT2G29450	AT103-1A	Encodes a member of the TAU glutathione S-transferase gene family. Gene expression is induced by exposure to auxin, pathogen and herbicides. Naming convention according to Wagner et al. (2002)	6.6e-07	-	12624852	12624943	0	1	91,	0	-6.18	-5.71	1.25	-8.83	-9.97	0.467
2	12683624	12683784	AT2G29670	NA	NA	3.4e-08	-	12683624	12683784	0	1	160,	0	-7.47	-6.92	2.52	-1.64	-2.02	0.443
2	12700440	12700701	AT2G29720	CTF2B	Encodes CTF2B.	4.6e-07	-	12700440	12700701	0	1	261,	0	-6.34	-5.45	2.75	-4.33	-5.07	1.6
2	12885306	12885486	AT2G30200	EMB3147	NA	1e-11	-	12885306	12885486	0	1	180,	0	-11	-10.2	2.14	-8.62	-9.75	0.638
2	12888635	12888806	AT2G30210	LAC3	putative laccase, a member of laccase family of genes (17 members in Arabidopsis).	5.2e-09	-	12888635	12888806	0	1	171,	0	-8.28	-7.67	1.52	-8.91	-10.1	0.798
2	12926478	12926669	AT2G30320	NA	NA	2.3e-08	-	12926478	12926669	0	1	191,	0	-7.64	-7.08	2.25	-5.12	-5.95	0.978
2	12988967	12989248	AT2G30480	NA	NA	1.4e-06	-	12988967	12989248	0	2	49,42,	0,239	-5.85	-5	2	-3.97	-4.68	5.74
2	12998473	12998762	AT2G30500	NET4B	NA	1.3e-12	-	12998473	12998762	0	1	289,	0	-11.9	-11	4.13	-3.78	-4.46	0.557
2	13041283	13041691	AT2G30615	NA	NA	1.6e-18	-	13041283	13041691	0	1	408,	0	-17.8	-16.6	3.5	-6.88	-7.86	0.731
2	13221532	13221682	AT2G31070	TCP10	TCP family protein involved in heterchronic regulation of leaf differentiation.	5.8e-10	-	13221532	13221682	0	1	150,	0	-9.24	-8.56	4.42	-434	-434	1.84
2	13318532	13318672	AT2G31240	NA	NA	5.4e-07	-	13318532	13318672	0	1	140,	0	-6.27	-5.8	1.7	-2.71	-3.26	0.671
2	13319330	13319410	AT2G31240	NA	NA	7.4e-06	-	13319330	13319410	0	1	80,	0	-5.13	-4.71	2	-5.42	-6.27	1.8
2	13325597	13325799	AT2G31260	APG9	Involved in autophagy, the process of vacuolar bulk degradation of cytoplasmic components. Mutant shows accelerated bolting and senescence.	1.5e-06	-	13325597	13325799	0	2	14,87,	0,115	-5.81	-5.36	2.1	-3.39	-4.02	0.739
2	13373452	13373632	AT2G31360	ADS2	homologous to delta 9 acyl-lipid desaturases of cyanobacteria and acyl-CoA desaturases of yeast and mammals. expression up-regulated by cold temperature.	2e-26	-	13373452	13373632	0	1	180,	0	-25.7	-24.1	2.25	-10.3	-11.5	0.841
2	13390224	13390544	AT2G31400	GUN1	Encodes a a chloroplast-localized pentatricopeptide-repeat protein involved in regulation of nuclear gene expression.	1.3e-12	-	13390224	13390544	0	1	320,	0	-11.9	-11	2.08	-434	-434	0.843
2	13392627	13392857	AT2G31410	NA	NA	1.4e-09	-	13392627	13392857	0	1	230,	0	-8.84	-8.19	1.98	-434	-434	0.848
2	13473178	13473268	AT2G31670	UP3	NA	3e-08	-	13473178	13473268	0	1	90,	0	-7.52	-6.97	1.24	-3.65	-4.31	0.475
2	13486345	13486575	AT2G31725	NA	NA	2e-12	-	13486345	13486575	0	1	230,	0	-11.7	-10.8	4.77	-1.3	-1.63	0.00871
2	13487629	13487769	AT2G31730	NA	NA	2e-11	-	13487629	13487769	0	1	140,	0	-10.7	-9.9	4	-2.54	-3.07	0.892
2	13499667	13500048	AT2G31751	NA	NA	9.8e-10	-	13499667	13500048	0	1	381,	0	-9.01	-8.35	3.37	-3.23	-3.85	0.425
2	13538888	13539019	AT2G31840	MRL7-L	NA	5.6e-09	-	13538888	13539019	0	1	131,	0	-8.25	-7.65	1.41	-3.56	-4.22	0.789
2	13539038	13539338	AT2G31840	MRL7-L	NA	5.6e-09	-	13539038	13539338	0	1	300,	0	-8.25	-7.65	2.33	-4.61	-5.39	0.613
2	13549900	13550030	AT2G31870	PARG1	mutant has Long free-running circadian period; Poly (ADP-ribose) Glycohydrolase	3.8e-08	-	13549900	13550030	0	1	130,	0	-7.42	-6.88	2.46	-1.68	-2.06	1.03
2	13643872	13644062	AT2G32080	PUR	similar to the conserved animal nuclear protein PUR alpha which was implicated in the control of gene transcription and DNA replication	7.9e-13	-	13643872	13644062	0	1	190,	0	-12.1	-11.2	3.95	-3.27	-3.9	0.491
2	13761654	13761745	AT2G32415	NA	NA	2.1e-07	-	13761654	13761745	0	1	91,	0	-6.68	-6.18	1.41	-1.5	-1.86	0.891
2	13789927	13790037	AT2G32480	ARASP	Metalloprotease essential for plastid development. Located in the inner membrane of chloroplasts.	4.7e-07	-	13789927	13790037	0	1	110,	0	-6.33	-5.85	1.28	-3.51	-4.16	0.604
2	13798860	13799090	AT2G32510	MAPKKK17	member of MEKK subfamily	1.5e-08	-	13798860	13799090	0	1	230,	0	-7.82	-7.24	3.26	-7.28	-8.3	0.607
2	13864005	13864344	AT2G32690	ATGRP23	Glycine-rich protein similar in structure to GRP5. The expression of GRP23 is induced by HPA (cutin monomer, salicylic acid, and abscisic acid.	6.3e-11	-	13864005	13864344	0	1	339,	0	-10.2	-9.42	393	-3.33	-3.96	0.553
2	13877080	13877240	AT2G32720	ATCB5-B	member of Cytochromes b5	3.2e-12	-	13877080	13877240	0	1	160,	0	-11.5	-10.7	1.49	-8.83	-9.97	0.576
2	14047606	14048017	AT2G33150	KAT2	Encodes an organellar (peroxisome, glyoxysome) 3-ketoacyl-CoA thiolase, involved in fatty acid b-oxidation during germination and subsequent seedling growth. Mutants have defects in glyoxysomal fatty acid beta-oxidation. EC2.3.1.16 thiolase.	1.3e-18	-	14047606	14048017	0	2	317,3,	0,408	-17.9	-16.7	5.19	-3.04	-3.63	0.232
2	14115600	14115701	AT2G33310	IAA13	Auxin induced gene, IAA13 (IAA13).	1.6e-10	-	14115600	14115701	0	1	101,	0	-9.8	-9.07	1.42	-3.27	-3.9	0.862
2	14119695	14119776	AT2G33320	NA	NA	1.5e-08	-	14119695	14119776	0	1	81,	0	-7.81	-7.24	1.27	-1.6	-1.97	0.849
2	14122905	14123145	AT2G33330	PDLP3	Encodes a plasmodesmal protein that affects the intercellular movement of molecules through the plasmodesmata. The protein has two DUF26 domains and a single transmembrane domain.	1.2e-08	-	14122905	14123145	0	1	240,	0	-7.92	-7.34	5.83	-1.44	-1.79	0.566
2	14143556	14143737	AT2G33370	NA	NA	7.9e-15	-	14143556	14143737	0	1	181,	0	-14.1	-13.1	6.83	-2.29	-2.78	0.132
2	14221555	14221685	AT2G33580	LYK5	NA	5.2e-06	-	14221555	14221685	0	1	130,	0	-5.28	-4.48	2.43	-3.66	-4.33	2.32
2	14294943	14295164	AT2G33790	AGP30	pollen Ole e 1 allergen protein containing 14.6% proline residues, similar to arabinogalactan protein (Daucus carota) GI:11322245, SP:Q03211 Pistil-specific extensin-like protein precursor (PELP) {Nicotiana tabacum}; contains Pfam profile PF01190: Pollen proteins Ole e I family	1.4e-09	-	14294943	14295164	0	1	221,	0	-8.86	-8.21	1.55	-9.6	-10.8	0.542
2	14302156	14302366	AT2G33800	EMB3113	NA	2.2e-07	-	14302156	14302366	0	1	210,	0	-6.66	-6.16	2.39	-434	-434	0.752
2	14308177	14308268	AT2G33820	ATMBAC1	encodes a mitochondrial ornithine transporter which exports ornithine from the mitochondrion to the cytosol	1.1e-09	-	14308177	14308268	0	1	91,	0	-8.95	-7.85	1.46	-2.05	-2.5	1.49
2	14317802	14318012	AT2G08635	NA	NA	3.6e-10	-	14317802	14318012	0	1	210,	0	-9.44	-8.74	3.02	-7.87	-8.94	1.09
2	14328348	14328629	AT2G33860	ARF3	ettin (ett) mutations have pleiotropic effects on Arabidopsis flower development, causing increases in perianth organ number, decreases in stamen number and anther formation, and apical-basal patterning defects in the gynoecium. The ETTIN gene encodes a protein with homology to DNA binding proteins which bind to auxin response elements. ETT transcript is expressed throughout stage 1 floral merist…	1.4e-09	-	14328348	14328629	0	1	281,	0	-8.84	-8.19	2.68	-2.56	-3.09	0.508
2	14398770	14399135	AT2G34090	MEE18	NA	5.6e-08	-	14398770	14399135	0	2	1,140,	0,225	-7.25	-6.71	1.86	-2.65	-3.19	0.708
2	14474885	14475085	AT2G34300	NA	NA	3.3e-07	-	14474885	14475085	0	2	77,24,	0,176	-6.48	-6	1.39	-14.2	-15.7	1.2
2	14475664	14475900	AT2G34300	NA	NA	1.9e-08	-	14475664	14475900	0	2	90,1,	0,235	-7.71	-7.14	1.52	-13.4	-14.9	1.42
2	14537207	14537427	AT2G34490	CYP710A2	Encodes a protein with C22-sterol desaturase activity. The enzyme was shown to catalyze the conversion of both 24-<i>epi</i>-campesterol and &beta;-sitosterol to brassicasterol and stigmasterol, respectively, in the presence of NADPH.	1.1e-09	-	14537207	14537427	0	1	220,	0	-8.95	-8.3	1.74	-2.76	-3.32	0.477
2	14570823	14570944	AT2G34590	NA	NA	2e-08	-	14570823	14570944	0	1	121,	0	-7.7	-7.14	4.5	-4.1	-4.82	0.906
2	14677028	14677138	AT2G34790	EDA28	NA	9.3e-07	-	14677028	14677138	0	1	110,	0	-6.03	-5.57	1.67	-2.24	-2.73	0.674
2	14694163	14694293	AT2G34830	AtWRKY35	member of WRKY Transcription Factor; Group II-e	1.4e-05	-	14694163	14694293	0	1	130,	0	-4.84	-4.43	2.56	-1.32	-1.65	0.477
2	14696195	14696355	AT2G34830	AtWRKY35	member of WRKY Transcription Factor; Group II-e	2.8e-07	-	14696195	14696355	0	1	160,	0	-6.56	-6.07	1.61	-2.78	-3.35	0.761
2	14752499	14752590	AT2G35000	ATL9	E3 ligase-like protein induced by chitin oligomers.	1.6e-14	-	14752499	14752590	0	1	91,	0	-13.8	-12.3	1.5	-2.29	-2.78	1.27
2	14795191	14795292	AT2G35100	ARAD1	Putative glycosyltransferase, similar to other CAZy Family 47 proteins. The protein is predicted to be a type 2 membrane protein with a signal anchor and is predicted to be targeted to the secretory pathway and to have a single transmembrane helix near the N terminus; hence, the protein has the features expected for a type II membrane protein targeted to the Golgi vesicles. The gene was shown to …	4.1e-06	-	14795191	14795292	0	1	101,	0	-5.39	-4.97	1.45	-6.36	-7.3	1.26
2	14795391	14795591	AT2G35100	ARAD1	Putative glycosyltransferase, similar to other CAZy Family 47 proteins. The protein is predicted to be a type 2 membrane protein with a signal anchor and is predicted to be targeted to the secretory pathway and to have a single transmembrane helix near the N terminus; hence, the protein has the features expected for a type II membrane protein targeted to the Golgi vesicles. The gene was shown to …	6.2e-10	-	14795391	14795591	0	1	200,	0	-9.21	-8.53	3.77	-5.48	-6.34	0.856
2	14795844	14796084	AT2G35110	GRL	Component of the WAVE protein complex which act as activators of ARP2/3 complex involved in actin nucleation. Required for trichome morphogenesis. Mutant displays distorted trichomes, a phenotype that can be phenocopied by treatment of WT plants with actin-interacting drugs.	2.5e-16	-	14795844	14796084	0	1	240,	0	-15.6	-14.5	9.47	-2.47	-2.98	0.142
2	14997092	14997263	AT2G35680	NA	NA	1.3e-13	-	14997092	14997263	0	1	171,	0	-12.9	-12	2.33	-13.8	-15.3	0.951
2	14998494	14998655	AT2G35680	NA	NA	3.2e-11	-	14998494	14998655	0	1	161,	0	-10.5	-9.75	2.18	-6.64	-7.6	0.64
2	15023084	15023294	AT2G35736	NA	NA	3.7e-06	-	15023084	15023294	0	1	210,	0	-5.43	-5	2	-7.1	-8.11	0.924
2	15059834	15059984	AT2G35859	NA	NA	1e-08	-	15059834	15059984	0	1	150,	0	-7.98	-7.39	1.49	-6.79	-7.76	0.643
2	15060262	15060592	AT2G35859	NA	NA	1e-08	-	15060262	15060592	0	1	330,	0	-7.98	-7.39	3.66	-13	-14.4	0.97
2	15090360	15090471	AT2G35940	BLH1	Encodes a member of the BEL-like homeodomain protein family. Ecotopic expression in the embryo sac leads to defects in nuclear migration and cellularization and embryo sacs with multiple egg cells. Loss of function alleles have no female gametophyte defects. The ecotopic expression phenotype requires KNAT3 because it can be suppressed by loss of KNAT3 function alleles. Localized to the nucleus bu…	4e-09	-	15090360	15090471	0	1	111,	0	-8.4	-7.78	1.58	-9.78	-11	1.04
2	15159848	15160124	AT2G36100	CASP1	NA	5e-12	-	15159848	15160124	0	2	111,79,	0,197	-11.3	-10.4	1.8	-434	-434	1.07
2	15224576	15224707	AT2G36310	NSH1	NA	5e-12	-	15224576	15224707	0	1	131,	0	-11.3	-10.4	3.06	-2.37	-2.87	0.722
2	15270376	15270467	AT2G36400	AtGRF3	Growth regulating factor encoding transcription activator. One of the nine members of a GRF gene family, containing nuclear targeting domain. Mutants result in smaller leaves indicating the role of the gene in leaf development. Expressed in root, shoot and flower.	2.5e-11	-	15270376	15270467	0	1	91,	0	-10.6	-9.82	1.39	-1.48	-1.84	0.712
2	15270566	15270657	AT2G36400	AtGRF3	Growth regulating factor encoding transcription activator. One of the nine members of a GRF gene family, containing nuclear targeting domain. Mutants result in smaller leaves indicating the role of the gene in leaf development. Expressed in root, shoot and flower.	2.5e-11	-	15270566	15270657	0	1	91,	0	-10.6	-9.82	1.32	-1.66	-2.05	0.747
2	15302906	15303096	AT2G36480	NA	NA	1.7e-08	-	15302906	15303096	0	1	190,	0	-7.78	-7.21	3.7	-2.38	-2.89	0.877
2	15354268	15354369	AT2G36630	NA	NA	3.8e-07	-	15354268	15354369	0	1	101,	0	-6.42	-5.94	1.75	-2.68	-3.23	0.761
2	15369609	15370194	AT2G36680	NA	NA	3.3e-08	-	15369609	15370194	0	3	7,88,36,	0,121,549	-7.48	-6.93	1.59	-8.22	-9.32	0.94
2	15410675	15410815	AT2G36750	UGT73C1	NA	4.4e-06	-	15410675	15410815	0	1	140,	0	-5.36	-4.55	2.9	-2.09	-2.55	1.11
2	15483508	15483649	AT2G36885	NA	NA	1.9e-07	-	15483508	15483649	0	1	141,	0	-6.71	-6.21	1.76	-3.26	-3.88	0.847
2	15556326	15556775	AT2G37035	NA	NA	8.9e-08	-	15556326	15556775	0	1	449,	0	-7.05	-6.53	3.7	-4.46	-5.22	0.42
2	15559150	15559310	AT2G37040	ATPAL1	Encodes PAL1, a phenylalanine ammonia-lyase. Arabidopsis has four PALs: AT2G37040 (PAL1), AT3G53260 (PAL2), AT5G04230 (PAL3) and AT3G10340 (PAL4).	2e-09	-	15559150	15559310	0	1	160,	0	-8.7	-8.06	1.35	-13.5	-15	0.435
2	15581864	15582095	AT2G37080	RIP2	NA	1.4e-08	-	15581864	15582095	0	1	231,	0	-7.85	-7.27	3.07	-2.29	-2.78	0.737
2	15606728	15606819	AT2G37150	NA	NA	3.2e-06	-	15606728	15606819	0	1	91,	0	-5.49	-4.67	1.62	-1.72	-2.12	1.23
2	15636142	15636362	AT2G37220	NA	Encodes a chloroplast RNA binding protein. A substrate of the type III effector HopU1 (mono-ADP-ribosyltransferase). Protein is tyrosine-phosphorylated and its phosphorylation state is modulated in response to ABA in Arabidopsis thaliana seeds.	1.6e-10	-	15636142	15636362	0	1	220,	0	-9.8	-9.08	2.27	-13.9	-15.4	0.691
2	15673718	15673808	AT2G37360	ABCG2	NA	6.5e-06	-	15673718	15673808	0	1	90,	0	-5.19	-4.77	1.55	-4.07	-4.79	0.952
2	15675531	15675621	AT2G37360	ABCG2	NA	4.4e-06	-	15675531	15675621	0	1	90,	0	-5.36	-4.93	1.28	-1.89	-2.32	0.589
2	15697246	15697407	AT2G37400	NA	NA	4e-11	-	15697246	15697407	0	1	161,	0	-10.4	-9.62	1.69	-3.76	-4.44	0.612
2	15796599	15796760	AT2G37660	NA	NA	0.0005	-	15796599	15796760	0	2	33,48,	0,113	-3.3	-2.92	2.45	-9.18	-10.4	1.02
2	15796868	15796959	AT2G37660	NA	NA	1.1e-05	-	15796868	15796959	0	1	91,	0	-4.96	-4.55	2.91	-13.1	-14.5	1.05
2	15921805	15921964	AT2G38050	ATDET2	Similar to mammalian steroid-5-alpha-reductase. Involved in the brassinolide biosynthetic pathway.	8.3e-08	-	15921805	15921964	0	1	159,	0	-7.08	-6.56	1.55	-6.86	-7.84	0.967
2	16032799	16033009	AT2G38270	ATGRX2	Encodes protein homologous to CXIP1. CXIP1 is a PICOT domain containing protein interacts with CAX1, a high capacity calcium transporter. However, CXP2 does not interact with CAX1 and only moderately activates another calcium transporter CAX4.	2.5e-11	-	16032799	16033009	0	1	210,	0	-10.6	-9.81	4.92	-14.4	-16	1.33
2	16186200	16186776	AT2G38710	NA	NA	7.8e-09	-	16186200	16186776	0	2	34,116,	0,460	-8.11	-7.51	2.01	-434	-434	1.42
2	16195543	16196044	AT2G38740	NA	NA	2.7e-09	-	16195543	16196044	0	2	47,84,	0,417	-8.57	-7.94	2.43	-12.7	-14.1	1.17
2	16203667	16204062	AT2G38770	EMB2765	NA	5.5e-10	-	16203667	16204062	0	2	182,8,	0,387	-9.26	-8.58	2.78	-4.98	-5.79	0.716
2	16233706	16234145	AT2G38860	DJ-1e	Encodes protease I (pfpI)-like protein YLS5.	4e-11	-	16233706	16234145	0	2	102,119,	0,320	-10.4	-9.6	1.96	-2.17	-2.65	0.514
2	16312726	16313036	AT2G39090	APC7	NA	1.3e-11	-	16312726	16313036	0	2	131,89,	0,221	-10.9	-10.1	8.27	-1.31	-1.63	0.184
2	16356438	16356559	AT2G39200	ATMLO12	A member of a large family of seven-transmembrane domain proteins specific to plants, homologs of the barley mildew resistance locus o (MLO) protein. The Arabidopsis genome contains 15 genes encoding MLO proteins, with localization in plasma membrane. Phylogenetic analysis revealed four clades of closely-related AtMLO genes. ATMLO6 belongs to the clade IV, with AtMLO2, AtMLO3 and AtMLO12. The gen…	3.6e-08	-	16356438	16356559	0	1	121,	0	-7.44	-6.9	1.56	-2.99	-3.58	0.58
2	16484658	16484799	AT2G39480	ABCB6	NA	3.5e-08	-	16484658	16484799	0	1	141,	0	-7.46	-6.91	1.9	-7.35	-8.37	1.01
2	16499324	16499415	AT2G39530	NA	NA	3.2e-12	-	16499324	16499415	0	1	91,	0	-11.5	-10.6	1.36	-1.62	-2	0.645
2	16527839	16528090	AT2G39650	NA	NA	4.5e-08	-	16527839	16528090	0	1	251,	0	-7.35	-6.81	3.7	-4.32	-5.06	1.42
2	16544481	16545031	AT2G39700	ATEXP4	putative expansin. Naming convention from the Expansin Working Group (Kende et al, 2004. Plant Mol Bio). Involved in the formation of nematode-induced syncytia in roots of Arabidopsis thaliana.	6.6e-09	-	16544481	16545031	0	2	74,156,	0,394	-8.18	-7.59	1.4	-4.37	-5.12	0.348
2	16567642	16567913	AT2G39720	RHC2A	Encodes a putative RING-H2 finger protein RHC2a.	5e-14	-	16567642	16567913	0	1	271,	0	-13.3	-12.3	3.43	-9.77	-11	0.905
2	16568361	16568662	AT2G39720	RHC2A	Encodes a putative RING-H2 finger protein RHC2a.	4e-17	-	16568361	16568662	0	1	301,	0	-16.4	-15.3	2.56	-434	-434	1.39
2	16581817	16581948	AT2G39750	NA	NA	4.2e-09	-	16581817	16581948	0	1	131,	0	-8.38	-7.77	2.59	-3.86	-4.55	0.651
2	16688482	16688653	AT2G39980	NA	NA	2.5e-22	-	16688482	16688653	0	1	171,	0	-21.6	-20.2	1.81	-13.6	-15.1	0.989
2	16689611	16689822	AT2G39980	NA	NA	2.5e-22	-	16689611	16689822	0	1	211,	0	-21.6	-20.2	2.12	-10.5	-11.8	0.59
2	16700728	16700919	AT2G40000	ATHSPRO2	NA	4.7e-09	-	16700728	16700919	0	1	191,	0	-8.33	-7.72	2	-1.41	-1.75	0.332
2	16729241	16729362	AT2G40070	BPP1	NA	8.5e-07	-	16729241	16729362	0	1	121,	0	-6.07	-5.61	1.46	-8.88	-10	1.05
2	16734792	16734913	AT2G40080	ELF4	Encodes a novel nuclear 111 amino-acid phytochrome-regulated component of a negative feedback loop involving the circadian clock central oscillator components CCA1 and LHY. ELF4 is necessary for light-induced expression of both CCA1 and LHY, and conversely, CCA1 and LHY act negatively on light-induced ELF4 expression. ELF4 promotes clock accuracy and is required for sustained rhythms in the absen…	2e-12	-	16734792	16734913	0	1	121,	0	-11.7	-10.8	2.57	-4.33	-5.08	0.536
2	16803378	16803468	AT2G40230	NA	NA	3.3e-08	-	16803378	16803468	0	1	90,	0	-7.48	-6.93	1.18	-1.42	-1.77	0.696
2	16803856	16803966	AT2G40230	NA	NA	2.3e-07	-	16803856	16803966	0	1	110,	0	-6.63	-6.14	2.2	-7.98	-9.05	1.86
2	16822003	16822134	AT2G40270	NA	NA	4.9e-08	-	16822003	16822134	0	1	131,	0	-7.31	-6.77	2.57	-1.57	-1.94	1.06
2	16828095	16828295	AT2G40280	NA	NA	5.9e-10	-	16828095	16828295	0	1	200,	0	-9.23	-8.55	2.42	-6.06	-6.98	0.729
2	16865120	16865428	AT2G40380	PRA1.B2	NA	1.7e-09	-	16865120	16865428	0	1	308,	0	-8.77	-8.13	2.46	-434	-434	0.953
2	16907405	16907535	AT2G40475	ASG8	NA	2.5e-07	-	16907405	16907535	0	1	130,	0	-6.61	-6.12	2.92	-6.19	-7.11	0.806
2	16907843	16907983	AT2G40475	ASG8	NA	2.5e-07	-	16907843	16907983	0	1	140,	0	-6.61	-6.12	2.56	-10.2	-11.5	1.04
2	16945123	16945214	AT2G40590	NA	NA	4.5e-06	-	16945123	16945214	0	1	91,	0	-5.35	-4.92	2.26	-1.56	-1.92	0.447
2	16946184	16946418	AT2G40590	NA	NA	5.5e-08	-	16946184	16946418	0	2	75,76,	0,158	-7.26	-6.73	1.46	-2.07	-2.53	0.19
2	17034990	17035241	AT2G40815	NA	NA	6.3e-10	-	17034990	17035241	0	1	251,	0	-9.2	-8.52	1.95	-3.31	-3.94	0.692
2	17085991	17086112	AT2G40940	ERS	Ethylene receptor, subfamily 1. Has histidine kinase activity.	1.3e-13	-	17085991	17086112	0	1	121,	0	-12.9	-11.9	2.34	-8.39	-9.5	1.2
2	17089647	17089768	AT2G40950	BZIP17	bZIP17 appears to regulate transcription as part of a salt and osmotic stress response. zip17 mutants show enhanced inhibition of primary root elongation in response to NaCl. Several salt-responsive genes, such as ATHB-7 show a reduced transcriptional response to a salt treatment in zip17 mutant seedlings. myc:bZIP17 undergoes proteolytic processing in salt-treated wild type seedlings, but not in…	5.8e-06	-	17089647	17089768	0	1	121,	0	-5.24	-4.82	1.44	-1.75	-2.15	0.684
2	17098254	17098433	AT2G40970	MYBC1	NA	4.6e-08	-	17098254	17098433	0	1	179,	0	-7.34	-6.8	2.94	-12	-13.4	1.18
2	17114357	17114637	AT2G41010	ATCAMBP25	Encodes a novel calmodulin binding protein whose gene expression is induced by dehydration and ionic (salt) and non-ionic (mannitol) osmotic stress. Lines over-expressing this gene are more sensitive and anti-sense lines are more tolerant to osmotic stress, suggesting this gene may be a negative regulator of response to osmotic stress.	3e-09	-	17114357	17114637	0	1	280,	0	-8.52	-7.89	4.48	-2.84	-3.41	0.788
2	17165409	17165550	AT2G41178	NA	NA	6.3e-12	-	17165409	17165550	0	1	141,	0	-11.2	-10.4	1.99	-12.4	-13.8	1.08
2	17195386	17195557	AT2G41230	ORS1	NA	4e-21	-	17195386	17195557	0	1	171,	0	-20.4	-19	1.83	-434	-434	0.955
2	17238025	17238186	AT2G41370	BOP2	Encodes BOP2, a cytoplasmic and nuclear-localized NPR1 like protein with BTB/POZ domain and ankyrin repeats. Interacts with BOP1 and appears to be genetically redundant with BOP1.bop1/bop2 double mutants have longer leaves, often with leaflets on the petiole, asymmetric flowers with extra organs and no nectaries. Also defective in floral organ abscission. BOP1/2 promotes floral meristem fate and …	4.6e-06	-	17238025	17238186	0	1	161,	0	-5.34	-4.92	2.14	-2.71	-3.26	0.717
2	17239751	17239851	AT2G41370	BOP2	Encodes BOP2, a cytoplasmic and nuclear-localized NPR1 like protein with BTB/POZ domain and ankyrin repeats. Interacts with BOP1 and appears to be genetically redundant with BOP1.bop1/bop2 double mutants have longer leaves, often with leaflets on the petiole, asymmetric flowers with extra organs and no nectaries. Also defective in floral organ abscission. BOP1/2 promotes floral meristem fate and …	4.4e-06	-	17239751	17239851	0	1	100,	0	-5.36	-4.93	1.64	-1.35	-1.68	0.841
2	17378667	17379019	AT2G41680	NTRC	Encodes a NADPH thioredoxin reductase involved in chloroplast protection against oxidative damage.	6.3e-18	-	17378667	17379019	0	2	31,229,	0,123	-17.2	-16	3.25	-434	-434	1.43
2	17461268	17461409	AT2G41840	NA	NA	4.2e-08	-	17461268	17461409	0	1	141,	0	-7.38	-6.84	2.44	-4.87	-5.67	0.456
2	17471232	17472158	AT2G41870	NA	NA	6.9e-10	-	17471232	17472158	0	2	87,263,	0,663	-9.16	-8.48	2.6	-3.24	-3.87	0.271
2	17537332	17537453	AT2G42010	PLDBETA	phospholipase D (PLDbeta)	5.9e-09	-	17537332	17537453	0	1	121,	0	-8.23	-7.63	2	-3.35	-3.98	0.683
2	17537572	17537692	AT2G42010	PLDBETA	phospholipase D (PLDbeta)	6.5e-08	-	17537572	17537692	0	1	120,	0	-7.19	-6.66	1.5	-3.65	-4.32	0.762
2	17537731	17537922	AT2G42010	PLDBETA	phospholipase D (PLDbeta)	6.5e-08	-	17537731	17537922	0	1	191,	0	-7.19	-6.66	1.98	-2.53	-3.05	0.477
2	17717670	17717790	AT2G42570	TBL39	Encodes a member of the TBL (TRICHOME BIREFRINGENCE-LIKE) gene family containing a plant-specific DUF231 (domain of unknown function) domain. TBL gene family has 46 members, two of which (TBR/AT5G06700 and TBL3/AT5G01360) have been shown to be involved in the synthesis and deposition of secondary wall cellulose, presumably by influencing the esterification state of pectic polymers. A nomenclature…	3e-09	-	17717670	17717790	0	1	120,	0	-8.53	-7.91	1.42	-3.14	-3.75	0.766
2	17826894	17827015	AT2G42840	PDF1	Encodes a putative extracellular proline-rich protein is exclusively expressed in the L1 layer of vegetative, inflorescence and floral meristems and the protoderm of organ primordia.	2.6e-06	-	17826894	17827015	0	1	121,	0	-5.58	-5.15	1.52	-8.84	-9.98	0.375
2	17841004	17841215	AT2G42880	ATMPK20	member of MAP Kinase	2.8e-08	-	17841004	17841215	0	1	211,	0	-7.56	-7	1.71	-4.55	-5.32	0.341
2	17896012	17896123	AT2G43040	NPG1	encodes a calmodulin-binding protein that is expressed specifically in pollen and is required for pollen development.	1.7e-06	-	17896012	17896123	0	1	111,	0	-5.76	-4.92	2.57	-1.41	-1.75	2.02
2	17970464	17970785	AT2G43235	NA	NA	5.6e-09	-	17970464	17970785	0	1	321,	0	-8.25	-7.65	1.94	-6.47	-7.43	0.659
2	17997475	17997725	AT2G43320	NA	NA	1.6e-11	-	17997475	17997725	0	2	138,22,	0,228	-10.8	-10	2.09	-434	-434	1.44
2	18076425	18076585	AT2G43570	CHI	NA	4e-16	-	18076425	18076585	0	1	160,	0	-15.4	-14.3	2.41	-434	-434	1.65
2	18132219	18132389	AT2G43750	ACS1	Arabidopsis thaliana O-acetylserine (thiol) lyase (OAS-TL) isoform oasB, the key enzyme for fixation of inorganic sulfide. It catalyzes the formation of cysteine from O-acetylserine and inorganic sulfide.	1e-13	-	18132219	18132389	0	1	170,	0	-13	-12	2.45	-434	-434	1.35
2	18200455	18200615	AT2G43950	ATOEP37	Constitutes a peptide sensitive ion channel in chloroplast outer membranes. Accumulates in germinating seeds and developing embryos.	7.9e-11	-	18200455	18200615	0	1	160,	0	-10.1	-9.36	6	-2.63	-3.17	0.763
2	18202456	18202656	AT2G43950	ATOEP37	Constitutes a peptide sensitive ion channel in chloroplast outer membranes. Accumulates in germinating seeds and developing embryos.	2e-10	-	18202456	18202656	0	1	200,	0	-9.69	-8.98	1.82	-9.63	-10.8	0.737
2	18207569	18207859	AT2G43970	AtLARP6b	NA	7.2e-09	-	18207569	18207859	0	1	290,	0	-8.14	-7.55	3.57	-5.37	-6.22	0.668
2	18207878	18207999	AT2G43970	AtLARP6b	NA	7.2e-09	-	18207878	18207999	0	1	121,	0	-8.14	-7.55	1.25	-434	-434	0.817
2	18239175	18239296	AT2G44090	NA	NA	6.9e-10	-	18239175	18239296	0	1	121,	0	-9.16	-8.49	2.41	-2.08	-2.54	0.508
2	18246199	18246319	AT2G44110	ATMLO15	A member of a large family of seven-transmembrane domain proteins specific to plants, homologs of the barley mildew resistance locus o (MLO) protein. The Arabidopsis genome contains 15 genes encoding MLO proteins, with localization in plasma membrane. Phylogenetic analysis revealed four clades of closely-related AtMLO genes. ATMLO15 belongs to the clade II, with ATMLO13 and ATMLO15. The gene is e…	1.3e-07	-	18246199	18246319	0	1	120,	0	-6.89	-6.38	2.29	-2.94	-3.53	1.03
2	18269340	18269481	AT2G44180	MAP2A	Encodes a MAP2 like methionine aminopeptidase. In MAP1A mutant background plants show an increased sensitivity to fumagillin resulting in defects in development. Phenotype is similar to RNAi lines which knock out all MAP2/MAP1 loci.	1.2e-09	-	18269340	18269481	0	1	141,	0	-8.93	-8.28	6.8	-1.65	-2.04	1.21
2	18307641	18307742	AT2G44300	NA	NA	2e-09	-	18307641	18307742	0	1	101,	0	-8.7	-8.06	1.26	-1.69	-2.08	0.426
2	18322813	18322893	AT2G44370	NA	NA	3.5e-09	-	18322813	18322893	0	1	80,	0	-8.45	-7.39	1.5	-2.15	-2.62	1.7
2	18422559	18422740	AT2G44660	NA	NA	5e-15	-	18422559	18422740	0	1	181,	0	-14.3	-13.3	3.6	-9.27	-10.5	1.09
2	18437531	18437830	AT2G44730	NA	NA	4e-11	-	18437531	18437830	0	1	299,	0	-10.4	-9.63	3.4	-2.37	-2.87	0.445
2	18438445	18438545	AT2G44730	NA	NA	1.8e-10	-	18438445	18438545	0	1	100,	0	-9.74	-9.02	1.51	-2.04	-2.5	0.473
2	18462042	18462382	AT2G44790	UCC2	Encodes a uclacyanin, a protein precursor that is closely related to precursors of stellacyanins and a blue copper protein from pea pods.	1.5e-09	-	18462042	18462382	0	1	340,	0	-8.82	-8.18	1.5	-434	-434	0.85
2	18518083	18518173	AT2G44910	ATHB-4	Encodes a homeodomain protein whose expression displays a dependence on phyB for both red and far-red light response. Also involved in the shade avoidance syndrome.	4.6e-06	-	18518083	18518173	0	1	90,	0	-5.34	-4.54	1.55	-2.37	-2.87	1.68
2	18564340	18564451	AT2G44993	NA	NA	7.9e-86	-	18564340	18564451	0	1	111,	0	-85.1	-82.1	1.52	-1.47	-1.82	0.633
2	18564469	18564930	AT2G44993	NA	NA	7.9e-86	-	18564469	18564930	0	1	461,	0	-85.1	-82.1	1.85	-5.05	-5.87	0.504
2	18564949	18565339	AT2G44993	NA	NA	7.9e-86	-	18564949	18565339	0	1	390,	0	-85.1	-82.1	2.03	-12.9	-14.3	0.844
2	18630320	18630401	AT2G45190	AFO	Encodes a member of the YABBY family of transcriptional regulators that is involved in abaxial cell type specification in leaves and fruits. YAB1 acts in a non-cell autonomous fashion within the meristem to affect phyllotactic patterning. The non-autonomous effect on the central region of the meristem is mediated through the activity if Lateral Suppressor (LAS).	1.5e-08	-	18630320	18630401	0	1	81,	0	-7.81	-7.23	1.32	-1.68	-2.07	0.696
2	18684195	18684305	AT2G45320	NA	NA	2e-09	-	18684195	18684305	0	1	110,	0	-8.7	-8.06	4.11	-2.17	-2.64	2.79
2	18705131	18705301	AT2G45400	BEN1	involved in the regulation of brassinosteroid metabolic pathway	6e-08	-	18705131	18705301	0	1	170,	0	-7.22	-6.69	3.2	-4.56	-5.33	0.932
2	18820960	18821130	AT2G45680	TCP9	NA	1.6e-20	-	18820960	18821130	0	1	170,	0	-19.8	-18.5	2.05	-434	-434	1.13
2	18874989	18875594	AT2G45860	NA	NA	3.3e-08	-	18874989	18875594	0	3	43,62,84,	0,374,521	-7.48	-6.93	2.12	-2.87	-3.45	0.447
2	19090309	19090538	AT2G46505	SDH4	Encodes succinate dehydrogenase ,a component of mitochondrial respiratory complex II. Nuclear encoded gene which is imported into the mitochondrion.	2.1e-10	-	19090309	19090538	0	1	229,	0	-9.67	-8.96	1.88	-434	-434	0.872
2	19112319	19112470	AT2G46550	NA	NA	2.2e-07	-	19112319	19112470	0	1	151,	0	-6.65	-6.15	2.74	-3.73	-4.41	0.69
2	19166049	19166190	AT2G46680	ATHB-7	encodes a putative transcription factor that contains a homeodomain closely linked to a leucine zipper motif. Transcript is detected in all tissues examined. Is transcriptionally regulated in an ABA-dependent manner and may act in a signal transduction pathway which mediates a drought response.	4.7e-08	-	19166049	19166190	0	1	141,	0	-7.33	-6.79	1.8	-1.67	-2.06	0.184
2	19166677	19166778	AT2G46680	ATHB-7	encodes a putative transcription factor that contains a homeodomain closely linked to a leucine zipper motif. Transcript is detected in all tissues examined. Is transcriptionally regulated in an ABA-dependent manner and may act in a signal transduction pathway which mediates a drought response.	4.7e-08	-	19166677	19166778	0	1	101,	0	-7.33	-6.79	1.2	-1.34	-1.67	0.103
2	19268035	19268175	AT2G46890	NA	NA	5.9e-05	-	19268035	19268175	0	1	140,	0	-4.23	-3.84	2.86	-3.77	-4.45	1.29
2	19273948	19274128	AT2G46915	NA	NA	2e-14	-	19273948	19274128	0	1	180,	0	-13.7	-12.7	6.3	-1.65	-2.04	0.529
2	19279874	19280055	AT2G46920	POL	Pol mutations are recessive, partial suppressors of meristem defects in strong clv1 and clv3 mutants, and nearly complete suppressors of weak clv1 mutants. Single mutants appear normal. Acts downstream of the CLV signaling pathway in meristem development and is required together with PLL1 for stem-cell maintenance through the regulation of WUS.	1.1e-06	-	19279874	19280055	0	1	181,	0	-5.97	-5.51	1.67	-1.43	-1.77	0.52
2	19428956	19429280	AT2G47330	NA	NA	2e-12	-	19428956	19429280	0	2	178,62,	0,262	-11.7	-10.8	6.86	-7.05	-8.04	0.12
2	19431441	19431582	AT2G47330	NA	NA	1.4e-07	-	19431441	19431582	0	1	141,	0	-6.84	-6.34	1.63	-1.59	-1.96	0.496
2	19555805	19555936	AT2G47710	NA	NA	7.1e-08	-	19555805	19555936	0	1	131,	0	-7.15	-6.62	2.21	-434	-434	1.36
2	19594811	19594941	AT2G47840	AtTic20-II	NA	9.8e-07	-	19594811	19594941	0	1	130,	0	-6.01	-5.56	2.86	-434	-434	0.916
2	19617312	19617492	AT2G47930	AGP26	NA	7.1e-07	-	19617312	19617492	0	1	180,	0	-6.15	-5.68	1.64	-7.66	-8.7	0.773
2	19622090	19622171	AT2G47940	DEG2	Encodes DegP2 protease (DEGP2); nuclear gene for chloroplast product.	1e-09	-	19622090	19622171	0	1	81,	0	-9	-8.34	1.21	-5.28	-6.12	0.565
2	19638179	19638459	AT2G47990	EDA13	Encodes a transducin family nucleolar protein with six WD40 repeats that is most likely involved in 18S rRNA biogenesis. The slow progression of the gametophytic division cycles in swa1 suggested that the SWA1 protein is required for the normal progression of mitotic division cycles through the regulation of cell metabolism. Ubiquitously expressed throughout the plant.	3.3e-09	-	19638179	19638459	0	1	280,	0	-8.48	-7.86	2.5	-7.88	-8.94	0.724
2	19649623	19649973	AT2G48030	NA	NA	1.1e-09	-	19649623	19649973	0	1	350,	0	-8.97	-8.31	1.9	-434	-434	0.825
2	19663945	19664064	AT2G48075	NA	NA	3.2e-16	-	19663945	19664064	0	1	119,	0	-15.5	-14.4	4.31	-3.13	-3.74	1.99
2	19666951	19667062	AT2G48080	NA	NA	1.7e-06	-	19666951	19667062	0	1	111,	0	-5.76	-4.92	2.5	-10.2	-11.4	3.77
2	19685480	19685856	AT2G48130	NA	NA	1e-08	-	19685480	19685856	0	2	97,204,	0,172	-7.98	-7.4	1.88	-434	-434	0.887
3	14672	14843	AT3G01050	MUB1	NA	3.5e-10	+	14672	14843	0	1	171,	0	-9.45	-8.75	6.73	-1.83	-2.24	0.0696
3	58078	58188	AT3G01170	NA	NA	3.4e-09	+	58078	58188	0	1	110,	0	-8.47	-7.85	1.55	-3.81	-4.49	0.579
3	106413	106534	AT3G01320	SNL1	Encodes SIN3-like 1, a homolog of the transcriptional repressor SIN3 (AT1G24190).	1.4e-06	+	106413	106534	0	1	121,	0	-5.84	-5.39	2	-9.08	-10.2	1.64
3	152723	152864	AT3G01400	NA	NA	1.1e-05	+	152723	152864	0	1	141,	0	-4.97	-4.56	1.79	-3.27	-3.89	0.809
3	188619	189055	AT3G01480	ATCYP38	Encodes a chloroplast cyclophilin functioning in the assembly and maintenance of photosystem II (PSII) supercomplexes.	3.2e-12	+	188619	189055	0	2	90,51,	0,385	-11.5	-10.7	1.79	-9.48	-10.7	0.578
3	207790	207891	AT3G01516	NA	NA	7.9e-16	+	207790	207891	0	1	101,	0	-15.1	-13.5	2	-3.84	-4.53	2.42
3	220839	221319	AT3G01560	NA	NA	4e-11	+	220839	221319	0	1	480,	0	-10.4	-9.59	3.62	-434	-434	0.791
3	242745	242926	AT3G01650	RGLG1	NA	1.9e-09	+	242745	242926	0	1	181,	0	-8.71	-8.07	2.13	-3.29	-3.91	0.568
3	242945	243046	AT3G01650	RGLG1	NA	1.9e-09	+	242945	243046	0	1	101,	0	-8.71	-8.07	1.3	-5.72	-6.61	1.03
3	324151	324260	AT3G01950	NA	NA	1.7e-08	+	324151	324260	0	1	109,	0	-7.78	-7.21	2.51	-6.71	-7.68	0.974
3	358662	358833	AT3G02060	NA	NA	1.6e-80	+	358662	358833	0	1	171,	0	-79.8	-76.9	11.6	-1.76	-2.16	0.457
3	391610	391740	AT3G02150	PTF1	a chloroplast trans-acting factor of the psbD light-responsive promoter.TCP gene involved in heterochronic control of leaf differentiation.	1.2e-06	+	391610	391740	0	1	130,	0	-5.93	-5.48	1.41	-4.14	-4.87	0.659
3	405007	405206	AT3G02180	SP1L3	SPIRAL1-LIKE3 belongs to a six-member gene family in Arabidopsis; all members share high sequence similarity in amino- and carboxy-terminal regions. Regulates cortical microtubule organization. Mutant plants exhibit altered patterns of root, leaf and petal growth as a result of defective anisotropic cell expansion.	4e-12	+	405007	405206	0	1	199,	0	-11.4	-10.5	3.33	-4.71	-5.5	0.734
3	477390	477680	AT3G02340	NA	NA	1.9e-08	+	477390	477680	0	1	290,	0	-7.73	-7.16	2.71	-2.15	-2.62	0.646
3	613920	614021	AT3G02830	PNT1	Encodes a zinc finger protein.	5.8e-06	+	613920	614021	0	1	101,	0	-5.24	-4.81	1.64	-2.01	-2.46	0.74
3	635144	635255	AT3G02880	NA	NA	8.1e-08	+	635144	635255	0	1	111,	0	-7.09	-6.57	1.62	-6.69	-7.65	0.818
3	650332	650442	AT3G02910	NA	NA	6.2e-05	+	650332	650442	0	1	110,	0	-4.21	-3.82	2.37	-434	-434	1.3
3	690950	691091	AT3G03050	ATCSLD3	encodes a cellulose synthase like protein. mutations initiate root hairs that rupture at their tip soon after initiation. is required for the synthesis of a noncellulosic wall polysaccharide.	3.1e-07	+	690950	691091	0	1	141,	0	-6.51	-6.02	1.81	-8.42	-9.54	0.722
3	694312	694711	AT3G03060	NA	NA	5.4e-09	+	694312	694711	0	2	129,31,	0,368	-8.27	-7.67	3.81	-3.93	-4.63	0.922
3	716407	716584	AT3G03110	CRM1B	Encodes a member of the exportin family (XPO1B)which function as receptors for nuclear transport.Along with XPO1A involved in the development of male and female gametophytes.	2.3e-07	+	716407	716584	0	2	68,23,	0,154	-6.63	-6.14	1.95	-5.67	-6.55	1.52
3	727270	727451	AT3G03140	NA	NA	3.1e-05	+	727270	727451	0	1	181,	0	-4.51	-3.75	2.7	-2.85	-3.42	1.66
3	729845	730105	AT3G03160	NA	NA	6.3e-12	+	729845	730105	0	1	260,	0	-11.2	-10.3	3.75	-434	-434	1.01
3	860179	860429	AT3G03570	NA	NA	3.2e-21	+	860179	860429	0	1	250,	0	-20.5	-19.2	21.6	-2.34	-2.84	0.237
3	995391	995492	AT3G03870	NA	NA	4.3e-10	+	995391	995492	0	1	101,	0	-9.37	-8.67	2.23	-4.74	-5.53	1.41
3	1009831	1009940	AT3G01375	NA	NA	6.2e-07	+	1009831	1009940	0	1	109,	0	-6.21	-5.74	3.18	-1.81	-2.22	1.14
3	1181815	1181936	AT3G04450	NA	NA	7.6e-08	+	1181815	1181936	0	1	121,	0	-7.12	-6.17	1.71	-1.47	-1.83	1.61
3	1200669	1200780	AT3G04490	NA	NA	7.9e-07	+	1200669	1200780	0	1	111,	0	-6.1	-5.64	1.68	-1.95	-2.38	0.916
3	1226028	1226308	AT3G04550	NA	NA	2.2e-09	+	1226028	1226308	0	1	280,	0	-8.65	-8.02	4.61	-8.97	-10.1	1.06
3	1226766	1227406	AT3G04550	NA	NA	2.5e-07	+	1226766	1227406	0	1	640,	0	-6.61	-6.12	3.84	-434	-434	0.695
3	1231872	1232122	AT3G04570	AHL19	NA	2.3e-10	+	1231872	1232122	0	1	250,	0	-9.63	-8.92	4.85	-4.01	-4.72	0.77
3	1293907	1294058	AT3G04740	ATMED14	encodes a protein with similarities to subunits of the Mediator complex, required for RNA polymerase II recruitment at target promoters in response to specific activators. Lines carrying loss of function mutations in the gene have reduced cell numbers in aerial organs. On the other hand, lines overexpressing the gene have increased number of small cells in clusters, suggesting cell division is mo…	0.00074	+	1293907	1294058	0	1	151,	0	-3.13	-2.75	1.75	-12.1	-13.5	2.32
3	1299640	1299872	AT3G04740	ATMED14	encodes a protein with similarities to subunits of the Mediator complex, required for RNA polymerase II recruitment at target promoters in response to specific activators. Lines carrying loss of function mutations in the gene have reduced cell numbers in aerial organs. On the other hand, lines overexpressing the gene have increased number of small cells in clusters, suggesting cell division is mo…	4.2e-08	+	1299640	1299872	0	2	21,119,	0,113	-7.38	-6.84	2.47	-4.44	-5.2	0.888
3	1363154	1363354	AT3G04930	NA	NA	2.6e-08	+	1363154	1363354	0	1	200,	0	-7.59	-7.03	2.03	-9.86	-11.1	0.715
3	1364071	1364410	AT3G04930	NA	NA	2.2e-08	+	1364071	1364410	0	1	339,	0	-7.65	-7.09	8.2	-2.07	-2.53	0.324
3	1424216	1424326	AT3G05100	NA	NA	5e-11	+	1424216	1424326	0	1	110,	0	-10.3	-9.56	1.94	-1.48	-1.84	0.545
3	1431558	1431638	AT3G05120	ATGID1A	Encodes a gibberellin (GA) receptor ortholog of the rice GA receptor gene (OsGID1). Has GA-binding activity, showing higher affinity to GA4. Interacts with DELLA proteins in vivo in the presence of GA4. The DELLA region alone can interact with GID1A in GA-dependent manner in a Y2H assay.	1.9e-08	+	1431558	1431638	0	1	80,	0	-7.72	-7.15	1.29	-2.35	-2.85	0.936
3	1479728	1480298	AT3G05210	ERCC1	encodes a homolog of human ERCC1 protein (yeast RAD10), which is a DNA repair endonuclease. Mutants are sensitive to UV-B and gamma radiation (G2 cell cycle phase arrest) and are defective in dark-repair of pyrimidine pyrimidone dimers. This protein incises the 5' end of damaged DNA, similar to ERCC1/RAD10.	2.5e-10	+	1479728	1480298	0	2	146,45,	0,525	-9.6	-8.89	2.77	-5.52	-6.39	0.871
3	1481424	1481612	AT3G05210	ERCC1	encodes a homolog of human ERCC1 protein (yeast RAD10), which is a DNA repair endonuclease. Mutants are sensitive to UV-B and gamma radiation (G2 cell cycle phase arrest) and are defective in dark-repair of pyrimidine pyrimidone dimers. This protein incises the 5' end of damaged DNA, similar to ERCC1/RAD10.	1.4e-09	+	1481424	1481612	0	2	7,104,	0,84	-8.85	-8.2	1.51	-1.88	-2.31	0.668
3	1636934	1637025	AT3G05630	PDLZ2	Encodes a member of the PXPH-PLD subfamily of phospholipase D proteins. Regulates vesicle trafficking. Required for auxin transport and distribution and hence auxin responses. This subfamily is novel structurally different from the majority of plant PLDs by having phox homology (PX) and pleckstrin homology (PH) domains. Involved regulating root development in response to nutrient limitation. Play…	4e-07	+	1636934	1637025	0	1	91,	0	-6.4	-5.92	1.88	-5.79	-6.68	1.32
3	1638119	1638440	AT3G05630	PDLZ2	Encodes a member of the PXPH-PLD subfamily of phospholipase D proteins. Regulates vesicle trafficking. Required for auxin transport and distribution and hence auxin responses. This subfamily is novel structurally different from the majority of plant PLDs by having phox homology (PX) and pleckstrin homology (PH) domains. Involved regulating root development in response to nutrient limitation. Play…	1e-08	+	1638119	1638440	0	1	321,	0	-7.99	-7.4	2.59	-434	-434	1.16
3	1704733	1704834	AT3G05750	TRM6	NA	1.7e-07	+	1704733	1704834	0	1	101,	0	-6.77	-5.85	2.09	-5.25	-6.09	1.83
3	1707370	1707650	AT3G05750	TRM6	NA	1e-08	+	1707370	1707650	0	1	280,	0	-7.98	-7.4	4.9	-2.09	-2.55	1.27
3	1871766	1872135	AT3G06180	NA	NA	2.8e-08	+	1871766	1872135	0	1	369,	0	-7.56	-7.01	3.59	-2.27	-2.76	0.309
3	1877722	1877952	AT3G06200	NA	NA	4e-10	+	1877722	1877952	0	1	230,	0	-9.4	-8.71	1.84	-3.83	-4.51	0.495
3	1887391	1887501	AT3G06240	NA	NA	9.3e-09	+	1887391	1887501	0	1	110,	0	-8.03	-7.44	1.48	-11.8	-13.2	1.7
3	1897403	1897494	AT3G06270	NA	NA	7.6e-07	+	1897403	1897494	0	1	91,	0	-6.12	-5.25	1.9	-1.93	-2.36	1.38
3	1941106	1941247	AT3G06400	CHR11	Encodes a SWI2/SNF2 chromatin remodeling protein belonging to the ISWI family. Involved in nuclear proliferation during megagametogenesis and cell expansion in the sporophyte. Constitutively expressed. RNAi induced loss of function in megagametogenesis results in female sterility.35S:RNAi plants have reduced stature.	1.7e-07	+	1941106	1941247	0	1	141,	0	-6.76	-6.26	2.53	-4.58	-5.35	0.822
3	1945893	1946112	AT3G06400	CHR11	Encodes a SWI2/SNF2 chromatin remodeling protein belonging to the ISWI family. Involved in nuclear proliferation during megagametogenesis and cell expansion in the sporophyte. Constitutively expressed. RNAi induced loss of function in megagametogenesis results in female sterility.35S:RNAi plants have reduced stature.	3.3e-07	+	1945893	1946112	0	2	15,86,	0,133	-6.48	-6	1.19	-3.5	-4.15	0.738
3	1984200	1984521	AT3G06470	NA	NA	7.9e-13	+	1984200	1984521	0	1	321,	0	-12.1	-11.2	3.66	-7.77	-8.82	0.715
3	1984629	1984770	AT3G06470	NA	NA	7.9e-13	+	1984629	1984770	0	1	141,	0	-12.1	-11.2	2.71	-9.78	-11	1.53
[truncated: 2,816 more rows]
