# Supplementary material for: ALKBH10B, an mRNA m6A Demethylase, Modulates ABA Response During Seed Germination in Arabidopsis
Source: Front Plant Sci. 2021 Jul 27;12:712713. doi: 10.3389/fpls.2021.712713 (PMC8353332; doi:10.3389/fpls.2021.712713)
Supplement: Supplementary file 3 [file Table_2.XLSX]

## Sheet: Sheet1
qRT-PCR primers uesd in this study
qRT-ABI3-F	CTGTTTCTCACCTTCAACATGG
qRT-ABI3-R	ATAGTTTGGAGCAGGCATGTAT
qRT-ABI5-F	GAGAATGCGCAGCTAAAACA
qRT-ABI5-R	GTGGACAACTCGGGTTCCTC
qRT-EM6-F	GGTCTTAGCACCGGAGACAAGC
qRT-EM6-R	TTAGGTCTTGGTCCTGAATTTGGA
qRT-EM1-F	AAGGAGGACTCAGTACGATGGAAA
qRT-EM1-R	CTATCACTTGTTGGTGAACTTTGACTC
qRT-RD29B-F	AGAAGGAATGGTGGGGAAAG
qRT-RD29B-R	CAACTCACTTCCACCGGAAT
qRT-ALKBH10B-F	CAGCTTGGTGTCCCCATCTT
qRT-ALKBH10B-R	GGCTGTGAGTATTCACCCTCT
qRT-ACTIN2-F	TACAGTGTCTGGATCGGTGGTT
qRT-ACTIN2-R	CGGCCTTGGAGATCCACAT
qRT-At2G28390-F	CAATGGAGGTTTATTGCGTGAA
qRT-At2G28390-R	CTTCCTCTCTCTCCATCGTAAC
